# Supplementary material for: Machine Learning and Systems Biology Approaches to Characterize Dosage-Based Gene Dependencies in Cancer Cells
Source: J Bioinform Syst Biol. Author manuscript; Available in PMC 2021 Apr 8. (PMC8031731)
Supplement: Data S1 [file NIHMS1678407-supplement-Data_S1.xlsx]

## Sheet: Data S1
Dependent Gene	Dependent Predictor	Type of Expression Predictor
ADSL	CAPN8	Over-Expressed
ADSL	TMEM238	Over-Expressed
BRAF	PLOD3	Over-Expressed
BRAF	SPRED1	Over-Expressed
BRAF	SPRY2	Over-Expressed
BRAF	TIGD4	Over-Expressed
FCGR2B	AVPI1	Over-Expressed
FCGR2B	FCRLB	Over-Expressed
FCGR2B	SCARB1	Over-Expressed
FOXA1	ARHGEF38	Over-Expressed
FOXA1	C9orf152	Over-Expressed
FOXA1	CAPN9	Over-Expressed
FOXA1	ERBB3	Over-Expressed
FOXA1	ERVE-1	Over-Expressed
FOXA1	FAM47E	Over-Expressed
FOXA1	GRTP1	Over-Expressed
FOXA1	IQANK1	Over-Expressed
FOXA1	LINC02389	Over-Expressed
FOXA1	MIR29B2CHG	Over-Expressed
FOXA1	MLPH	Over-Expressed
FOXA1	MYO5C	Over-Expressed
FOXA1	RBBP8NL	Over-Expressed
FOXA1	RPL7P39	Over-Expressed
FOXA1	SELENBP1	Over-Expressed
FOXA1	SIDT1	Over-Expressed
FOXA1	TBC1D30	Over-Expressed
FOXA1	TSTD1	Over-Expressed
FOXA1	TTC39A	Over-Expressed
FOXA1	ZBTB7B	Over-Expressed
FOXA1	ZNF552	Over-Expressed
HLA-J	ADCY1	Over-Expressed
HLA-J	AP1S2	Over-Expressed
HLA-J	CDK5R1	Over-Expressed
HLA-J	CITED1	Over-Expressed
HLA-J	COL19A1	Over-Expressed
HLA-J	CXorf65	Over-Expressed
HLA-J	DDR2	Over-Expressed
HLA-J	EPB41L3	Over-Expressed
HLA-J	ERBB3	Over-Expressed
HLA-J	FABP7	Over-Expressed
HLA-J	GJB1	Over-Expressed
HLA-J	GPM6B	Over-Expressed
HLA-J	GRASP	Over-Expressed
HLA-J	HSPA7	Over-Expressed
HLA-J	ITGA9	Over-Expressed
HLA-J	LEF1	Over-Expressed
HLA-J	LEF1-AS1	Over-Expressed
HLA-J	LINC00327	Over-Expressed
HLA-J	LINC00511	Over-Expressed
HLA-J	LINC02525	Over-Expressed
HLA-J	LZTS1	Over-Expressed
HLA-J	MGAT5	Over-Expressed
HLA-J	MPZ	Over-Expressed
HLA-J	NCK2	Over-Expressed
HLA-J	NFIA-AS2	Over-Expressed
HLA-J	OR4F13P	Over-Expressed
HLA-J	PDZRN3	Over-Expressed
HLA-J	PHACTR2P1	Over-Expressed
HLA-J	POU3F2	Over-Expressed
HLA-J	PTCRA	Over-Expressed
HLA-J	RENBP	Over-Expressed
HLA-J	RNF144A	Over-Expressed
HLA-J	RXRG	Over-Expressed
HLA-J	SGCA	Over-Expressed
HLA-J	SGCD	Over-Expressed
HLA-J	SLC18A1	Over-Expressed
HLA-J	SLC35F1	Over-Expressed
HLA-J	SLITRK2	Over-Expressed
HLA-J	SMIM25	Over-Expressed
HLA-J	SOX5	Over-Expressed
HLA-J	ST6GAL1	Over-Expressed
HLA-J	TMTC2	Over-Expressed
HLA-J	TRIM2	Over-Expressed
HLA-J	TRIM63	Over-Expressed
HLA-J	TRPM3	Over-Expressed
HNF1B	SLC3A1	Over-Expressed
HNF1B	SMIM6	Over-Expressed
MDM4	CDKN1A	Over-Expressed
MDM4	FDXR	Over-Expressed
MDM4	RPL22L1	Over-Expressed
MDM4	RPS27L	Over-Expressed
RAB15	DAB1	Over-Expressed
SMARCA2	BIRC3	Over-Expressed
SMARCA2	C8orf37	Over-Expressed
SMARCA2	RPL12P14	Over-Expressed
SOX10	A2M	Over-Expressed
SOX10	ABCA6	Over-Expressed
SOX10	ABCA9	Over-Expressed
SOX10	ABL2	Over-Expressed
SOX10	ACAN	Over-Expressed
SOX10	ACOT7	Over-Expressed
SOX10	ACSL1	Over-Expressed
SOX10	ACSL3	Over-Expressed
SOX10	ACSS1	Over-Expressed
SOX10	ACTBP7	Over-Expressed
SOX10	ADAM23	Over-Expressed
SOX10	ADAMTS17	Over-Expressed
SOX10	ADCY1	Over-Expressed
SOX10	AFAP1L1	Over-Expressed
SOX10	AGA	Over-Expressed
SOX10	ANGPTL1	Over-Expressed
SOX10	ANKRD28	Over-Expressed
SOX10	ANKRD30B	Over-Expressed
SOX10	ANXA5	Over-Expressed
SOX10	ARAP3	Over-Expressed
SOX10	ARHGAP15	Over-Expressed
SOX10	ARHGAP31	Over-Expressed
SOX10	ARHGEF11	Over-Expressed
SOX10	ARMC9	Over-Expressed
SOX10	ARNT2	Over-Expressed
SOX10	ARPC1B	Over-Expressed
SOX10	ARSB	Over-Expressed
SOX10	ASB2	Over-Expressed
SOX10	ASB9	Over-Expressed
SOX10	ASPA	Over-Expressed
SOX10	ATP1A1	Over-Expressed
SOX10	ATP1A1-AS1	Over-Expressed
SOX10	ATP6V0A4	Over-Expressed
SOX10	ATP6V1B1-AS1	Over-Expressed
SOX10	ATP6V1B2	Over-Expressed
SOX10	ATP6V1E1	Over-Expressed
SOX10	B3GALNT2P1	Over-Expressed
SOX10	B4GALT6	Over-Expressed
SOX10	BACE2	Over-Expressed
SOX10	BAMBI	Over-Expressed
SOX10	BBS5	Over-Expressed
SOX10	BCAS3	Over-Expressed
SOX10	BNC2	Over-Expressed
SOX10	BTBD19	Over-Expressed
SOX10	BTBD3	Over-Expressed
SOX10	BTN2A2	Over-Expressed
SOX10	C15orf54	Over-Expressed
SOX10	C3AR1	Over-Expressed
SOX10	C3orf70	Over-Expressed
SOX10	C4orf54	Over-Expressed
SOX10	CA8	Over-Expressed
SOX10	CABLES1	Over-Expressed
SOX10	CADM1	Over-Expressed
SOX10	CASQ2	Over-Expressed
SOX10	CAVIN3	Over-Expressed
SOX10	CBR3	Over-Expressed
SOX10	CCDC140	Over-Expressed
SOX10	CDK2AP1	Over-Expressed
SOX10	CDK5R1	Over-Expressed
SOX10	CECR7	Over-Expressed
SOX10	CELF2	Over-Expressed
SOX10	CELF2-AS1	Over-Expressed
SOX10	CEP170P1	Over-Expressed
SOX10	CEP85L	Over-Expressed
SOX10	CHL1-AS2	Over-Expressed
SOX10	CHPT1	Over-Expressed
SOX10	CHRNA6	Over-Expressed
SOX10	CHST10	Over-Expressed
SOX10	CHST6	Over-Expressed
SOX10	CITED1	Over-Expressed
SOX10	CLCN7	Over-Expressed
SOX10	CLMAT3	Over-Expressed
SOX10	CMTM5	Over-Expressed
SOX10	COL15A1	Over-Expressed
SOX10	COL5A3	Over-Expressed
SOX10	CPB2	Over-Expressed
SOX10	CPB2-AS1	Over-Expressed
SOX10	CPEB1	Over-Expressed
SOX10	CPEB1-AS1	Over-Expressed
SOX10	CPQ	Over-Expressed
SOX10	CREB3L2	Over-Expressed
SOX10	CRHBP	Over-Expressed
SOX10	CRTAP	Over-Expressed
SOX10	CSPG4P13	Over-Expressed
SOX10	CTHRC1	Over-Expressed
SOX10	CTLA4	Over-Expressed
SOX10	CTNNB1	Over-Expressed
SOX10	CTSF	Over-Expressed
SOX10	CTTNBP2	Over-Expressed
SOX10	CTXND1	Over-Expressed
SOX10	CUBN	Over-Expressed
SOX10	CXorf65	Over-Expressed
SOX10	CYP7B1	Over-Expressed
SOX10	DAB2	Over-Expressed
SOX10	DACT3	Over-Expressed
SOX10	DDR2	Over-Expressed
SOX10	DEFB131E	Over-Expressed
SOX10	DGKG	Over-Expressed
SOX10	DGKI	Over-Expressed
SOX10	DLX1	Over-Expressed
SOX10	DNAH9	Over-Expressed
SOX10	DOCK10	Over-Expressed
SOX10	DPH3P1	Over-Expressed
SOX10	DSTYK	Over-Expressed
SOX10	DUSP10	Over-Expressed
SOX10	DUSP15	Over-Expressed
SOX10	DUSP4	Over-Expressed
SOX10	DUSP6	Over-Expressed
SOX10	DYNC1I1	Over-Expressed
SOX10	ECM1	Over-Expressed
SOX10	ENG	Over-Expressed
SOX10	ENOX1	Over-Expressed
SOX10	ENPP2	Over-Expressed
SOX10	ENPP7P2	Over-Expressed
SOX10	ENTPD6	Over-Expressed
SOX10	EPB41L3	Over-Expressed
SOX10	EPHA3	Over-Expressed
SOX10	ETV1	Over-Expressed
SOX10	ETV4	Over-Expressed
SOX10	ETV5	Over-Expressed
SOX10	ETV5-AS1	Over-Expressed
SOX10	EVI2A	Over-Expressed
SOX10	FAM210B	Over-Expressed
SOX10	FAM89A	Over-Expressed
SOX10	FAXDC2	Over-Expressed
SOX10	FBXL7	Over-Expressed
SOX10	FCGR2B	Over-Expressed
SOX10	FCGR2C	Over-Expressed
SOX10	FCRLB	Over-Expressed
SOX10	FGF7	Over-Expressed
SOX10	FGFBP2	Over-Expressed
SOX10	FKBP1A	Over-Expressed
SOX10	FKBP1C	Over-Expressed
SOX10	FLT1	Over-Expressed
SOX10	FMN2	Over-Expressed
SOX10	FMNL2	Over-Expressed
SOX10	FNTB	Over-Expressed
SOX10	FOLH1	Over-Expressed
SOX10	FOLH1B	Over-Expressed
SOX10	FOXD3-AS1	Over-Expressed
SOX10	FREM1	Over-Expressed
SOX10	FRMD5	Over-Expressed
SOX10	FYN	Over-Expressed
SOX10	GAPDHP23	Over-Expressed
SOX10	GAPLINC	Over-Expressed
SOX10	GAS2L3	Over-Expressed
SOX10	GDNF-AS1	Over-Expressed
SOX10	GHR	Over-Expressed
SOX10	GJA3	Over-Expressed
SOX10	GJC3	Over-Expressed
SOX10	GLMP	Over-Expressed
SOX10	GNG12-AS1	Over-Expressed
SOX10	GNPTAB	Over-Expressed
SOX10	GOLGA2P11	Over-Expressed
SOX10	GOLGA7B	Over-Expressed
SOX10	GPAT4	Over-Expressed
SOX10	GPR158-AS1	Over-Expressed
SOX10	GPR19	Over-Expressed
SOX10	GPR3	Over-Expressed
SOX10	GPR55	Over-Expressed
SOX10	GPSM3	Over-Expressed
SOX10	GRAP2	Over-Expressed
SOX10	GREB1	Over-Expressed
SOX10	GRIK2	Over-Expressed
SOX10	GSN	Over-Expressed
SOX10	GSTO1	Over-Expressed
SOX10	GXYLT2	Over-Expressed
SOX10	GZMB	Over-Expressed
SOX10	HERC2P10	Over-Expressed
SOX10	HEXA-AS1	Over-Expressed
SOX10	HEY1	Over-Expressed
SOX10	HEY2	Over-Expressed
SOX10	HLA-DMB	Over-Expressed
SOX10	HPS4	Over-Expressed
SOX10	HSD3BP3	Over-Expressed
SOX10	HSD3BP4	Over-Expressed
SOX10	HSPA6	Over-Expressed
SOX10	IFFO1	Over-Expressed
SOX10	IFI16	Over-Expressed
SOX10	IFT81	Over-Expressed
SOX10	IGSF3	Over-Expressed
SOX10	IGSF8	Over-Expressed
SOX10	IL1RAP	Over-Expressed
SOX10	IL24	Over-Expressed
SOX10	IMMP2L	Over-Expressed
SOX10	INPP4B	Over-Expressed
SOX10	IRS2	Over-Expressed
SOX10	ITGA4	Over-Expressed
SOX10	ITGB3	Over-Expressed
SOX10	ITGB8	Over-Expressed
SOX10	ITIH5	Over-Expressed
SOX10	ITM2C	Over-Expressed
SOX10	KANK1	Over-Expressed
SOX10	KCNJ10	Over-Expressed
SOX10	KCTD15	Over-Expressed
SOX10	KHDRBS3	Over-Expressed
SOX10	KIAA1549L	Over-Expressed
SOX10	KIF3C	Over-Expressed
SOX10	KIRREL1-IT1	Over-Expressed
SOX10	KLF15	Over-Expressed
SOX10	KLF9	Over-Expressed
SOX10	KLHL21	Over-Expressed
SOX10	KLHL38	Over-Expressed
SOX10	KREMEN1	Over-Expressed
SOX10	KRT27	Over-Expressed
SOX10	LAMA1	Over-Expressed
SOX10	LAMA4	Over-Expressed
SOX10	LARGE1	Over-Expressed
SOX10	LBX2-AS1	Over-Expressed
SOX10	LCP2	Over-Expressed
SOX10	LCTL	Over-Expressed
SOX10	LDLRAD3	Over-Expressed
SOX10	LGALS3	Over-Expressed
SOX10	LHFPL2	Over-Expressed
SOX10	LINC00310	Over-Expressed
SOX10	LINC00466	Over-Expressed
SOX10	LINC00511	Over-Expressed
SOX10	LINC00589	Over-Expressed
SOX10	LINC00920	Over-Expressed
SOX10	LINC01013	Over-Expressed
SOX10	LINC01291	Over-Expressed
SOX10	LINC01505	Over-Expressed
SOX10	LINC01705	Over-Expressed
SOX10	LINC01739	Over-Expressed
SOX10	LINC01762	Over-Expressed
SOX10	LINC01778	Over-Expressed
SOX10	LINC01812	Over-Expressed
SOX10	LINC02018	Over-Expressed
SOX10	LINC02289	Over-Expressed
SOX10	LINC02344	Over-Expressed
SOX10	LINC02412	Over-Expressed
SOX10	LINC02525	Over-Expressed
SOX10	LONRF2	Over-Expressed
SOX10	LOXL3	Over-Expressed
SOX10	LPXN	Over-Expressed
SOX10	LRAT	Over-Expressed
SOX10	LRRC63	Over-Expressed
SOX10	LRRK2	Over-Expressed
SOX10	LSAMP	Over-Expressed
SOX10	LURAP1	Over-Expressed
SOX10	LYPD1	Over-Expressed
SOX10	LYST-AS1	Over-Expressed
SOX10	MAD2L1BP	Over-Expressed
SOX10	MAF	Over-Expressed
SOX10	MAFF	Over-Expressed
SOX10	MAGI2-AS3	Over-Expressed
SOX10	MBP	Over-Expressed
SOX10	MCC	Over-Expressed
SOX10	MCOLN2	Over-Expressed
SOX10	MDFIC	Over-Expressed
SOX10	MEF2C	Over-Expressed
SOX10	MEF2C-AS1	Over-Expressed
SOX10	MEF2C-AS2	Over-Expressed
SOX10	MEGF10	Over-Expressed
SOX10	MELTF	Over-Expressed
SOX10	METRN	Over-Expressed
SOX10	MEX3C	Over-Expressed
SOX10	MGAM2	Over-Expressed
SOX10	MGAT5	Over-Expressed
SOX10	MICAL3	Over-Expressed
SOX10	MIR3681HG	Over-Expressed
SOX10	MIR3945HG	Over-Expressed
SOX10	MLIP	Over-Expressed
SOX10	MMP14	Over-Expressed
SOX10	MMP16	Over-Expressed
SOX10	MOSMO	Over-Expressed
SOX10	MRGPRX3	Over-Expressed
SOX10	MRO	Over-Expressed
SOX10	MROH9	Over-Expressed
SOX10	MSC	Over-Expressed
SOX10	MSC-AS1	Over-Expressed
SOX10	MYOZ2	Over-Expressed
SOX10	NCALD	Over-Expressed
SOX10	NCK2	Over-Expressed
SOX10	NES	Over-Expressed
SOX10	NFIA-AS2	Over-Expressed
SOX10	NGFR	Over-Expressed
SOX10	NHSL1	Over-Expressed
SOX10	NLGN1	Over-Expressed
SOX10	NR4A1	Over-Expressed
SOX10	NR4A3	Over-Expressed
SOX10	NRP2	Over-Expressed
SOX10	NT5DC3	Over-Expressed
SOX10	OAF	Over-Expressed
SOX10	OLIG1	Over-Expressed
SOX10	OPHN1	Over-Expressed
SOX10	OPN1SW	Over-Expressed
SOX10	OPRD1	Over-Expressed
SOX10	OR4F13P	Over-Expressed
SOX10	OSBPL1A	Over-Expressed
SOX10	OSTM1	Over-Expressed
SOX10	OVAAL	Over-Expressed
SOX10	P2RX6	Over-Expressed
SOX10	PACSIN2	Over-Expressed
SOX10	PAG1	Over-Expressed
SOX10	PARD6G	Over-Expressed
SOX10	PARVB	Over-Expressed
SOX10	PCBP4	Over-Expressed
SOX10	PCDHGC3	Over-Expressed
SOX10	PDXP	Over-Expressed
SOX10	PDZRN3	Over-Expressed
SOX10	PHYHIP	Over-Expressed
SOX10	PI15	Over-Expressed
SOX10	PIEZO2	Over-Expressed
SOX10	PIP4P2	Over-Expressed
SOX10	PIR	Over-Expressed
SOX10	PLAT	Over-Expressed
SOX10	PLEKHA4	Over-Expressed
SOX10	PLEKHO2	Over-Expressed
SOX10	PLOD1	Over-Expressed
SOX10	PLPP4	Over-Expressed
SOX10	PLXNB3	Over-Expressed
SOX10	PMP22	Over-Expressed
SOX10	PNLIPRP3	Over-Expressed
SOX10	PNPLA3	Over-Expressed
SOX10	POLR2F	Over-Expressed
SOX10	POLR3G	Over-Expressed
SOX10	POPDC3	Over-Expressed
SOX10	POU3F2	Over-Expressed
SOX10	PPARGC1A	Over-Expressed
SOX10	PPT2	Over-Expressed
SOX10	PRAME	Over-Expressed
SOX10	PRKAR1A	Over-Expressed
SOX10	PRKAR2B	Over-Expressed
SOX10	PRKCD	Over-Expressed
SOX10	PRKD1	Over-Expressed
SOX10	PRKD3	Over-Expressed
SOX10	PRNP	Over-Expressed
SOX10	PROS1	Over-Expressed
SOX10	PRR7	Over-Expressed
SOX10	PSEN2	Over-Expressed
SOX10	PTPRZ1	Over-Expressed
SOX10	QDPR	Over-Expressed
SOX10	RAB27A	Over-Expressed
SOX10	RAB38	Over-Expressed
SOX10	RASA3	Over-Expressed
SOX10	RCAN1	Over-Expressed
SOX10	RCVRN	Over-Expressed
SOX10	RFTN2	Over-Expressed
SOX10	RGR	Over-Expressed
SOX10	RHOQ	Over-Expressed
SOX10	RHOQP2	Over-Expressed
SOX10	RHOQP3	Over-Expressed
SOX10	RN7SKP275	Over-Expressed
SOX10	RNF144A	Over-Expressed
SOX10	RNF182	Over-Expressed
SOX10	RPSAP70	Over-Expressed
SOX10	RRAGD	Over-Expressed
SOX10	S1PR2	Over-Expressed
SOX10	SASH1	Over-Expressed
SOX10	SCARA5	Over-Expressed
SOX10	SCARB1	Over-Expressed
SOX10	SCARF2	Over-Expressed
SOX10	SCRG1	Over-Expressed
SOX10	SDCBP	Over-Expressed
SOX10	SELENON	Over-Expressed
SOX10	SEMA6A	Over-Expressed
SOX10	SEMA6A-AS1	Over-Expressed
SOX10	SERPINE2	Over-Expressed
SOX10	SETDB2	Over-Expressed
SOX10	SFRP1	Over-Expressed
SOX10	SFTPC	Over-Expressed
SOX10	SGCA	Over-Expressed
SOX10	SGK1	Over-Expressed
SOX10	SH3TC2	Over-Expressed
SOX10	SH3TC2-DT	Over-Expressed
SOX10	SHISA4	Over-Expressed
SOX10	SHROOM2	Over-Expressed
SOX10	SHROOM4	Over-Expressed
SOX10	SIRPA	Over-Expressed
SOX10	SLC18A1	Over-Expressed
SOX10	SLC1A4	Over-Expressed
SOX10	SLC22A18AS	Over-Expressed
SOX10	SLC23A2	Over-Expressed
SOX10	SLC25A4	Over-Expressed
SOX10	SLC26A2	Over-Expressed
SOX10	SLC26A4	Over-Expressed
SOX10	SLC27A1	Over-Expressed
SOX10	SLC35B4	Over-Expressed
SOX10	SLC35F1	Over-Expressed
SOX10	SLC43A3	Over-Expressed
SOX10	SLC6A15	Over-Expressed
SOX10	SLC6A8	Over-Expressed
SOX10	SLITRK2	Over-Expressed
SOX10	SMIM29	Over-Expressed
SOX10	SMYD1	Over-Expressed
SOX10	SNAI2	Over-Expressed
SOX10	SNX10	Over-Expressed
SOX10	SORBS1	Over-Expressed
SOX10	SORCS1	Over-Expressed
SOX10	SOX8	Over-Expressed
SOX10	SPARC	Over-Expressed
SOX10	SPART	Over-Expressed
SOX10	SPATA6	Over-Expressed
SOX10	SPRED1	Over-Expressed
SOX10	SPRY2	Over-Expressed
SOX10	SPRY4	Over-Expressed
SOX10	SSH1	Over-Expressed
SOX10	ST3GAL5	Over-Expressed
SOX10	ST3GAL5-AS1	Over-Expressed
SOX10	ST6GAL1	Over-Expressed
SOX10	ST6GALNAC2	Over-Expressed
SOX10	STEAP1B	Over-Expressed
SOX10	STK10	Over-Expressed
SOX10	STK32A	Over-Expressed
SOX10	STK32A-AS1	Over-Expressed
SOX10	STK32B	Over-Expressed
SOX10	STKLD1	Over-Expressed
SOX10	STXBP1	Over-Expressed
SOX10	SYN3	Over-Expressed
SOX10	SYNM	Over-Expressed
SOX10	SYT14	Over-Expressed
SOX10	TANGO2	Over-Expressed
SOX10	TBX2-AS1	Over-Expressed
SOX10	TF	Over-Expressed
SOX10	TFPT	Over-Expressed
SOX10	THEM4	Over-Expressed
SOX10	TIGD4	Over-Expressed
SOX10	TIMM50	Over-Expressed
SOX10	TIMP2	Over-Expressed
SOX10	TIMP3	Over-Expressed
SOX10	TMEM64	Over-Expressed
SOX10	TMPRSS5	Over-Expressed
SOX10	TMX4	Over-Expressed
SOX10	TNFRSF19	Over-Expressed
SOX10	TRAF3IP2	Over-Expressed
SOX10	TRIB2	Over-Expressed
SOX10	TRIM2	Over-Expressed
SOX10	TRIM51CP	Over-Expressed
SOX10	TRIM51HP	Over-Expressed
SOX10	TRIM9	Over-Expressed
SOX10	TRPM3	Over-Expressed
SOX10	TRPM8	Over-Expressed
SOX10	TTYH2	Over-Expressed
SOX10	TUBB2A	Over-Expressed
SOX10	TYRO3	Over-Expressed
SOX10	UAP1L1	Over-Expressed
SOX10	UBL3	Over-Expressed
SOX10	UPP1	Over-Expressed
SOX10	VAT1	Over-Expressed
SOX10	VGF	Over-Expressed
SOX10	VXN	Over-Expressed
SOX10	WDR91	Over-Expressed
SOX10	WIPF1	Over-Expressed
SOX10	WIPI1	Over-Expressed
SOX10	WWTR1	Over-Expressed
SOX10	WWTR1-AS1	Over-Expressed
SOX10	XYLB	Over-Expressed
SOX10	ZC3H13	Over-Expressed
SOX10	ZCCHC24	Over-Expressed
SOX10	ZEB2	Over-Expressed
STRN4	HES6	Over-Expressed
STRN4	MARCKSL1	Over-Expressed
STRN4	MIR600HG	Over-Expressed
ZEB2	CLMAT3	Over-Expressed
ZEB2	CNRIP1	Over-Expressed
ZEB2	DAAM2	Over-Expressed
ZEB2	DDR2	Over-Expressed
ZEB2	FMNL3	Over-Expressed
ZEB2	GYPC	Over-Expressed
ZEB2	IFFO1	Over-Expressed
ZEB2	PLEKHO2	Over-Expressed
ZEB2	SORCS1	Over-Expressed
ZEB2	SPARC	Over-Expressed
BRAF	TMEM25	Supressed Under-Expressed
FERMT1	LDOC1	Supressed Under-Expressed
FOXA1	ANKRD33B	Supressed Under-Expressed
HLA-J	GPRIN2	Supressed Under-Expressed
HLA-J	PBX1	Supressed Under-Expressed
HLA-J	SP6	Supressed Under-Expressed
HLA-J	WNT7B	Supressed Under-Expressed
PRMT5	ERVFRD-3	Supressed Under-Expressed
RAB15	CHST15	Supressed Under-Expressed
RAB15	WNT7B	Supressed Under-Expressed
SMARCA2	ANGPTL2	Supressed Under-Expressed
SOX10	A4GALT	Supressed Under-Expressed
SOX10	ABCC6	Supressed Under-Expressed
SOX10	ADAP2	Supressed Under-Expressed
SOX10	ALOXE3	Supressed Under-Expressed
SOX10	ANO9	Supressed Under-Expressed
SOX10	C19orf33	Supressed Under-Expressed
SOX10	C5orf66	Supressed Under-Expressed
SOX10	C6orf132	Supressed Under-Expressed
SOX10	CAMK1D	Supressed Under-Expressed
SOX10	CAMSAP3	Supressed Under-Expressed
SOX10	CASC8	Supressed Under-Expressed
SOX10	CAVIN2	Supressed Under-Expressed
SOX10	CES4A	Supressed Under-Expressed
SOX10	CFAP52	Supressed Under-Expressed
SOX10	CGB1	Supressed Under-Expressed
SOX10	CGB5	Supressed Under-Expressed
SOX10	CGB7	Supressed Under-Expressed
SOX10	CGNL1	Supressed Under-Expressed
SOX10	CHDH	Supressed Under-Expressed
SOX10	CHMP4C	Supressed Under-Expressed
SOX10	CHST15	Supressed Under-Expressed
SOX10	CLDN9	Supressed Under-Expressed
SOX10	CLIC3	Supressed Under-Expressed
SOX10	CRB3	Supressed Under-Expressed
SOX10	CRYBG2	Supressed Under-Expressed
SOX10	CYP2S1	Supressed Under-Expressed
SOX10	DENND1C	Supressed Under-Expressed
SOX10	DNAH5	Supressed Under-Expressed
SOX10	DOK7	Supressed Under-Expressed
SOX10	DUOX1	Supressed Under-Expressed
SOX10	EDN2	Supressed Under-Expressed
SOX10	EGFR-AS1	Supressed Under-Expressed
SOX10	ELF3	Supressed Under-Expressed
SOX10	ELFN2	Supressed Under-Expressed
SOX10	ENTPD2	Supressed Under-Expressed
SOX10	ENTPD8	Supressed Under-Expressed
SOX10	EVPL	Supressed Under-Expressed
SOX10	EXPH5	Supressed Under-Expressed
SOX10	FA2H	Supressed Under-Expressed
SOX10	FAAH2	Supressed Under-Expressed
SOX10	FILIP1L	Supressed Under-Expressed
SOX10	GADD45G	Supressed Under-Expressed
SOX10	GLS2	Supressed Under-Expressed
SOX10	GPR39	Supressed Under-Expressed
SOX10	GPRC5C	Supressed Under-Expressed
SOX10	GPRC5D	Supressed Under-Expressed
SOX10	GPRIN2	Supressed Under-Expressed
SOX10	GRAMD2A	Supressed Under-Expressed
SOX10	GRB7	Supressed Under-Expressed
SOX10	GRHL3	Supressed Under-Expressed
SOX10	GRTP1-AS1	Supressed Under-Expressed
SOX10	HEYL	Supressed Under-Expressed
SOX10	HID1	Supressed Under-Expressed
SOX10	HMSD	Supressed Under-Expressed
SOX10	HOOK1	Supressed Under-Expressed
SOX10	HTR1D	Supressed Under-Expressed
SOX10	IGSF9	Supressed Under-Expressed
SOX10	KCNK1	Supressed Under-Expressed
SOX10	KLHDC9	Supressed Under-Expressed
SOX10	KRT8P10	Supressed Under-Expressed
SOX10	KRT8P32	Supressed Under-Expressed
SOX10	KRT8P37	Supressed Under-Expressed
SOX10	KRT8P45	Supressed Under-Expressed
SOX10	LARGE2	Supressed Under-Expressed
SOX10	LINC00319	Supressed Under-Expressed
SOX10	LINC00857	Supressed Under-Expressed
SOX10	LINC01589	Supressed Under-Expressed
SOX10	LINC01814	Supressed Under-Expressed
SOX10	LINC01836	Supressed Under-Expressed
SOX10	LINC02453	Supressed Under-Expressed
SOX10	LIPG	Supressed Under-Expressed
SOX10	LOXL1	Supressed Under-Expressed
SOX10	LOXL1-AS1	Supressed Under-Expressed
SOX10	LRRC61	Supressed Under-Expressed
SOX10	MALL	Supressed Under-Expressed
SOX10	MAPK15	Supressed Under-Expressed
SOX10	2020-03-01	Supressed Under-Expressed
SOX10	MARVELD2	Supressed Under-Expressed
SOX10	ME3	Supressed Under-Expressed
SOX10	MICALCL	Supressed Under-Expressed
SOX10	MIR29B2CHG	Supressed Under-Expressed
SOX10	MISP	Supressed Under-Expressed
SOX10	MPP7	Supressed Under-Expressed
SOX10	MST1R	Supressed Under-Expressed
SOX10	NCF2	Supressed Under-Expressed
SOX10	NEBL	Supressed Under-Expressed
SOX10	NGEF	Supressed Under-Expressed
SOX10	NRARP	Supressed Under-Expressed
SOX10	NSUN7	Supressed Under-Expressed
SOX10	NUP62CL	Supressed Under-Expressed
SOX10	NXNL2	Supressed Under-Expressed
SOX10	OR7E14P	Supressed Under-Expressed
SOX10	P2RY2	Supressed Under-Expressed
SOX10	PBX1	Supressed Under-Expressed
SOX10	PFKFB1	Supressed Under-Expressed
SOX10	PKP2	Supressed Under-Expressed
SOX10	PLEKHA6	Supressed Under-Expressed
SOX10	PPP1R3G	Supressed Under-Expressed
SOX10	PROC	Supressed Under-Expressed
SOX10	PRTFDC1	Supressed Under-Expressed
SOX10	RAB3B	Supressed Under-Expressed
SOX10	RASSF6	Supressed Under-Expressed
SOX10	RHOD	Supressed Under-Expressed
SOX10	RN7SKP241	Supressed Under-Expressed
SOX10	RPH3AL	Supressed Under-Expressed
SOX10	SBK3	Supressed Under-Expressed
SOX10	SH3RF2	Supressed Under-Expressed
SOX10	SHANK2	Supressed Under-Expressed
SOX10	SLC16A14	Supressed Under-Expressed
SOX10	SLC22A20P	Supressed Under-Expressed
SOX10	SLC27A2	Supressed Under-Expressed
SOX10	SMCO2	Supressed Under-Expressed
SOX10	SNHG22	Supressed Under-Expressed
SOX10	SOWAHB	Supressed Under-Expressed
SOX10	SOWAHD	Supressed Under-Expressed
SOX10	SP6	Supressed Under-Expressed
SOX10	STAT4	Supressed Under-Expressed
SOX10	SUSD4	Supressed Under-Expressed
SOX10	TMC5	Supressed Under-Expressed
SOX10	TMEM25	Supressed Under-Expressed
SOX10	TMEM37	Supressed Under-Expressed
SOX10	TNFRSF10A-AS1	Supressed Under-Expressed
SOX10	TNFRSF10D	Supressed Under-Expressed
SOX10	TTC6	Supressed Under-Expressed
SOX10	TTC9	Supressed Under-Expressed
SOX10	ULBP1	Supressed Under-Expressed
SOX10	WNT7B	Supressed Under-Expressed
SOX10	ZBED6CL	Supressed Under-Expressed
STRN4	LINC02577	Supressed Under-Expressed
ZEB2	CAMSAP3	Supressed Under-Expressed
ZEB2	CRB3	Supressed Under-Expressed
ZEB2	DSC2	Supressed Under-Expressed
ZEB2	EVPL	Supressed Under-Expressed
ZEB2	KRT8P10	Supressed Under-Expressed
ZEB2	KRT8P45	Supressed Under-Expressed
ZEB2	MARVELD2	Supressed Under-Expressed
ZEB2	OR7E14P	Supressed Under-Expressed
ZEB2	WNT7B	Supressed Under-Expressed
ADSL	LHFPL6	Under-Expressed
FCGR2B	ZNF563	Under-Expressed
FOXA1	AXL	Under-Expressed
FOXA1	DKK3	Under-Expressed
FOXA1	DZIP1L	Under-Expressed
FOXA1	EMP3	Under-Expressed
FOXA1	ETS1	Under-Expressed
FOXA1	IKBIP	Under-Expressed
FOXA1	KIRREL1	Under-Expressed
FOXA1	PPP1R18	Under-Expressed
FOXA1	RAB34	Under-Expressed
FOXA1	SLC16A1-AS1	Under-Expressed
FOXA1	TUBB6	Under-Expressed
FOXA1	VIM	Under-Expressed
HLA-J	CATSPER3	Under-Expressed
HLA-J	CCDC113	Under-Expressed
HLA-J	F2RL1	Under-Expressed
HLA-J	FER1L4	Under-Expressed
HLA-J	KRT18	Under-Expressed
HLA-J	LAMA5	Under-Expressed
HLA-J	LAMC2	Under-Expressed
HLA-J	OCLN	Under-Expressed
HLA-J	PPP1R13L	Under-Expressed
HLA-J	PSD4	Under-Expressed
HLA-J	TBC1D2	Under-Expressed
RAB15	EPAS1	Under-Expressed
RAB15	SYTL3	Under-Expressed
SOX10	ABCA3	Under-Expressed
SOX10	ABCC3	Under-Expressed
SOX10	ACTR3C	Under-Expressed
SOX10	ADK	Under-Expressed
SOX10	AIG1	Under-Expressed
SOX10	AJUBA	Under-Expressed
SOX10	AKAP5	Under-Expressed
SOX10	ALS2CL	Under-Expressed
SOX10	AMPD3	Under-Expressed
SOX10	AP1M2	Under-Expressed
SOX10	ARHGAP27	Under-Expressed
SOX10	ARHGEF16	Under-Expressed
SOX10	ARNTL2	Under-Expressed
SOX10	ARNTL2-AS1	Under-Expressed
SOX10	ARRDC1	Under-Expressed
SOX10	ASS1	Under-Expressed
SOX10	ATP2C2-AS1	Under-Expressed
SOX10	ATP8B1	Under-Expressed
SOX10	BCAS4	Under-Expressed
SOX10	BOK	Under-Expressed
SOX10	C11orf80	Under-Expressed
SOX10	C4orf36	Under-Expressed
SOX10	C6orf99	Under-Expressed
SOX10	C9orf163	Under-Expressed
SOX10	CAMK2G	Under-Expressed
SOX10	CASZ1	Under-Expressed
SOX10	CATSPER3	Under-Expressed
SOX10	CCDC6	Under-Expressed
SOX10	CCDC84	Under-Expressed
SOX10	CCDC85C	Under-Expressed
SOX10	CCDC88B	Under-Expressed
SOX10	CCDC88C	Under-Expressed
SOX10	CD24P4	Under-Expressed
SOX10	CDCP1	Under-Expressed
SOX10	CDR2L	Under-Expressed
SOX10	CEACAM19	Under-Expressed
SOX10	CEBPA	Under-Expressed
SOX10	CEBPG	Under-Expressed
SOX10	CENPV	Under-Expressed
SOX10	CLDN7	Under-Expressed
SOX10	CLSTN3	Under-Expressed
SOX10	CLU	Under-Expressed
SOX10	CMIP	Under-Expressed
SOX10	CMTM4	Under-Expressed
SOX10	CNKSR1	Under-Expressed
SOX10	CNN2	Under-Expressed
SOX10	CRABP2	Under-Expressed
SOX10	CRACR2B	Under-Expressed
SOX10	DDAH1	Under-Expressed
SOX10	DENND3	Under-Expressed
SOX10	DLG5	Under-Expressed
SOX10	DSE	Under-Expressed
SOX10	EDN1	Under-Expressed
SOX10	EGFR	Under-Expressed
SOX10	ELF3-AS1	Under-Expressed
SOX10	EPB41L4B	Under-Expressed
SOX10	EPCAM	Under-Expressed
SOX10	EPHB2	Under-Expressed
SOX10	ESRP2	Under-Expressed
SOX10	F2RL1	Under-Expressed
SOX10	FAM160A1	Under-Expressed
SOX10	FAM241B	Under-Expressed
SOX10	FER1L4	Under-Expressed
SOX10	FERMT1	Under-Expressed
SOX10	FGD6	Under-Expressed
SOX10	FOXA1	Under-Expressed
SOX10	FSCN2	Under-Expressed
SOX10	GLIS2	Under-Expressed
SOX10	GOLGA2P5	Under-Expressed
SOX10	GOLPH3L	Under-Expressed
SOX10	GPRC5D-AS1	Under-Expressed
SOX10	GSDMB	Under-Expressed
SOX10	GSE1	Under-Expressed
SOX10	HDAC7	Under-Expressed
SOX10	HES4	Under-Expressed
SOX10	HNRNPA1P33	Under-Expressed
SOX10	HSD11B2	Under-Expressed
SOX10	IL15RA	Under-Expressed
SOX10	IL18	Under-Expressed
SOX10	IL4R	Under-Expressed
SOX10	IMPDH1P5	Under-Expressed
SOX10	ITGB4	Under-Expressed
SOX10	JAG2	Under-Expressed
SOX10	JUP	Under-Expressed
SOX10	KCNK6	Under-Expressed
SOX10	KHDC1	Under-Expressed
SOX10	KIAA1522	Under-Expressed
SOX10	KIAA1671	Under-Expressed
SOX10	KRT18	Under-Expressed
SOX10	KRT7	Under-Expressed
SOX10	KRT7-AS	Under-Expressed
SOX10	KRT8	Under-Expressed
SOX10	KRT8P3	Under-Expressed
SOX10	KRT8P33	Under-Expressed
SOX10	LAMA3	Under-Expressed
SOX10	LAMA5	Under-Expressed
SOX10	LAMA5-AS1	Under-Expressed
SOX10	LAMC2	Under-Expressed
SOX10	LINC01106	Under-Expressed
SOX10	LINC01123	Under-Expressed
SOX10	LINC02298	Under-Expressed
SOX10	LSR	Under-Expressed
SOX10	MAP3K21	Under-Expressed
SOX10	MAP3K8	Under-Expressed
SOX10	MAPK13	Under-Expressed
SOX10	MCU	Under-Expressed
SOX10	MEST	Under-Expressed
SOX10	MICAL2	Under-Expressed
SOX10	MUC1	Under-Expressed
SOX10	MYO5B	Under-Expressed
SOX10	MYO5C	Under-Expressed
SOX10	MYO6	Under-Expressed
SOX10	MYORG	Under-Expressed
SOX10	NFKBIA	Under-Expressed
SOX10	NMU	Under-Expressed
SOX10	NOXA1	Under-Expressed
SOX10	NT5C2	Under-Expressed
SOX10	NUAK2	Under-Expressed
SOX10	OCIAD2	Under-Expressed
SOX10	OCLN	Under-Expressed
SOX10	P4HTM	Under-Expressed
SOX10	PACS2	Under-Expressed
SOX10	PARD6B	Under-Expressed
SOX10	PATJ	Under-Expressed
SOX10	PAWR	Under-Expressed
SOX10	PCBD2	Under-Expressed
SOX10	PDLIM1	Under-Expressed
SOX10	PIK3IP1	Under-Expressed
SOX10	PIM1	Under-Expressed
SOX10	PITX1	Under-Expressed
SOX10	PKP3	Under-Expressed
SOX10	PLAU	Under-Expressed
SOX10	PLCD3	Under-Expressed
SOX10	PPA1	Under-Expressed
SOX10	PPL	Under-Expressed
SOX10	PPP1R13L	Under-Expressed
SOX10	PPP1R26-AS1	Under-Expressed
SOX10	PRKCI	Under-Expressed
SOX10	PROB1	Under-Expressed
SOX10	PSD4	Under-Expressed
SOX10	PTBP3	Under-Expressed
SOX10	PTPN6	Under-Expressed
SOX10	PXMP2	Under-Expressed
SOX10	RAB3IP	Under-Expressed
SOX10	RASSF7	Under-Expressed
SOX10	RFFL	Under-Expressed
SOX10	RHOV	Under-Expressed
SOX10	RRAS2	Under-Expressed
SOX10	SCNN1A	Under-Expressed
SOX10	SEMA3F	Under-Expressed
SOX10	SFN	Under-Expressed
SOX10	SGMS1	Under-Expressed
SOX10	SGPL1	Under-Expressed
SOX10	SH2D4A	Under-Expressed
SOX10	SH3GLB2	Under-Expressed
SOX10	SHROOM3	Under-Expressed
SOX10	SIPA1L3	Under-Expressed
SOX10	SLC12A6	Under-Expressed
SOX10	SLC29A2	Under-Expressed
SOX10	SLC2A8	Under-Expressed
SOX10	SOX9	Under-Expressed
SOX10	SPATA32	Under-Expressed
SOX10	SPINT2	Under-Expressed
SOX10	STYK1	Under-Expressed
SOX10	SUSD1	Under-Expressed
SOX10	SYTL1	Under-Expressed
SOX10	TBC1D2	Under-Expressed
SOX10	TESMIN	Under-Expressed
SOX10	TJP1	Under-Expressed
SOX10	TMEM184A	Under-Expressed
SOX10	TMEM216	Under-Expressed
SOX10	TNFRSF10A	Under-Expressed
SOX10	TNFRSF25	Under-Expressed
SOX10	TOR4A	Under-Expressed
SOX10	TSPAN15	Under-Expressed
SOX10	TSTD1	Under-Expressed
SOX10	TTC28-AS1	Under-Expressed
SOX10	TTC7A	Under-Expressed
SOX10	TUBA4A	Under-Expressed
SOX10	TUFT1	Under-Expressed
SOX10	VEZT	Under-Expressed
SOX10	VWA7	Under-Expressed
SOX10	WNT3	Under-Expressed
SOX10	WWC1	Under-Expressed
SOX10	ZC3H12A	Under-Expressed
SOX10	ZDHHC2	Under-Expressed
SOX10	ZEB1-AS1	Under-Expressed
SOX10	ZNF165	Under-Expressed
SOX10	ZNF33A	Under-Expressed
SOX10	ZNF48	Under-Expressed
SOX10	ZNF620	Under-Expressed
SOX10	ZNRF1	Under-Expressed
SOX10	ZSCAN31	Under-Expressed
STRN4	FOSL1	Under-Expressed
STRN4	ITGA3	Under-Expressed
STRN4	MT2A	Under-Expressed
STRN4	MYOF	Under-Expressed
STRN4	PSMB9	Under-Expressed
STRN4	UPP1	Under-Expressed
TXNDC17	DSP	Under-Expressed
TXNDC17	MISP	Under-Expressed
ZEB2	C19orf33	Under-Expressed
ZEB2	CHMP4C	Under-Expressed
ZEB2	ELF3	Under-Expressed
ZEB2	ELF3-AS1	Under-Expressed
ZEB2	EPCAM	Under-Expressed
ZEB2	ESRP2	Under-Expressed
ZEB2	GRB7	Under-Expressed
ZEB2	HID1	Under-Expressed
ZEB2	KCNK1	Under-Expressed
ZEB2	KRT19	Under-Expressed
ZEB2	KRT8	Under-Expressed
ZEB2	KRT8P3	Under-Expressed
ZEB2	LAMA5	Under-Expressed
ZEB2	LAMA5-AS1	Under-Expressed
ZEB2	LSR	Under-Expressed
ZEB2	PATJ	Under-Expressed
ZEB2	PPL	Under-Expressed
ZEB2	PTPN6	Under-Expressed
ZEB2	SCNN1A	Under-Expressed
ZEB2	SFN	Under-Expressed
ZEB2	SHROOM3	Under-Expressed
ZEB2	SPINT2	Under-Expressed
ZEB2	SYTL1	Under-Expressed
ZEB2	TMEM184A	Under-Expressed
ZEB2	TMEM238	Under-Expressed
ZEB2	ZNF165	Under-Expressed
SOX10	BFAR	Seesaw
SOX10	MIEF1	Seesaw
SOX10	PLA2G4A	Seesaw
SOX10	SPRED2	Seesaw
SOX10	SSX1	Seesaw
SOX10	TBC1D10A	Seesaw
PAX8	IL4I1	Seesaw Over-Expressed
SOX10	BCHE	Seesaw Over-Expressed
SOX10	CALU	Seesaw Over-Expressed
SOX10	CHST2	Seesaw Over-Expressed
SOX10	DIRAS1	Seesaw Over-Expressed
SOX10	ERBB3	Seesaw Over-Expressed
SOX10	HOXD12	Seesaw Over-Expressed
SOX10	LINC01010	Seesaw Over-Expressed
SOX10	EZR	Seesaw Under-Expressed
SOX10	EZR-AS1	Seesaw Under-Expressed
SOX10	SGMS2	Seesaw Under-Expressed
FOXA1	FOXA1	Seesaw Separable Over-Expressed
FOXA1	HID1	Seesaw Separable Over-Expressed
FOXA1	SPDEF	Seesaw Separable Over-Expressed
PAX8	PAX8	Seesaw Separable Over-Expressed
SOX10	SDC3	Seesaw Separable Over-Expressed
BRAF	TNFRSF14	Separable Over-Expressed
BRAF	TNFRSF14-AS1	Separable Over-Expressed
FOXA1	CATSPERB	Separable Over-Expressed
FOXA1	TTC6	Separable Over-Expressed
HLA-J	CPN1	Separable Over-Expressed
HLA-J	FCGR2A	Separable Over-Expressed
HLA-J	INPP5F	Separable Over-Expressed
HLA-J	LINC02119	Separable Over-Expressed
HLA-J	MRGPRX4	Separable Over-Expressed
HNF1B	HGD	Separable Over-Expressed
SOX10	ABCB4	Separable Over-Expressed
SOX10	ABCB5	Separable Over-Expressed
SOX10	ACP5	Separable Over-Expressed
SOX10	ALX1	Separable Over-Expressed
SOX10	ANKRD44	Separable Over-Expressed
SOX10	ANKRD54	Separable Over-Expressed
SOX10	AP1S2	Separable Over-Expressed
SOX10	APOD	Separable Over-Expressed
SOX10	ART3	Separable Over-Expressed
SOX10	ATOX1	Separable Over-Expressed
SOX10	ATP10B	Separable Over-Expressed
SOX10	BCL2A1	Separable Over-Expressed
SOX10	BEST1	Separable Over-Expressed
SOX10	BIN3	Separable Over-Expressed
SOX10	C10orf90	Separable Over-Expressed
SOX10	C19orf71	Separable Over-Expressed
SOX10	CAPN3	Separable Over-Expressed
SOX10	CBX3P7	Separable Over-Expressed
SOX10	CD200	Separable Over-Expressed
SOX10	CD63	Separable Over-Expressed
SOX10	CD96	Separable Over-Expressed
SOX10	CDH19	Separable Over-Expressed
SOX10	CHL1	Separable Over-Expressed
SOX10	CNP	Separable Over-Expressed
SOX10	COL19A1	Separable Over-Expressed
SOX10	COL9A3	Separable Over-Expressed
SOX10	CPN1	Separable Over-Expressed
SOX10	CSPG4	Separable Over-Expressed
SOX10	CTSK	Separable Over-Expressed
SOX10	CYP27A1	Separable Over-Expressed
SOX10	DAAM2	Separable Over-Expressed
SOX10	DCT	Separable Over-Expressed
SOX10	EDNRB	Separable Over-Expressed
SOX10	EGR3	Separable Over-Expressed
SOX10	EN2	Separable Over-Expressed
SOX10	ENTHD1	Separable Over-Expressed
SOX10	EXTL1	Separable Over-Expressed
SOX10	FABP7	Separable Over-Expressed
SOX10	FAM167B	Separable Over-Expressed
SOX10	FAM180B	Separable Over-Expressed
SOX10	FAM210A	Separable Over-Expressed
SOX10	FAM69C	Separable Over-Expressed
SOX10	FAM78B	Separable Over-Expressed
SOX10	FAM86DP	Separable Over-Expressed
SOX10	FARP2	Separable Over-Expressed
SOX10	FBXO7	Separable Over-Expressed
SOX10	FCGR2A	Separable Over-Expressed
SOX10	FCMR	Separable Over-Expressed
SOX10	FCRLA	Separable Over-Expressed
SOX10	FMN1	Separable Over-Expressed
SOX10	FOXD3	Separable Over-Expressed
SOX10	FRG2DP	Separable Over-Expressed
SOX10	GAPDHP27	Separable Over-Expressed
SOX10	GAPDHP32	Separable Over-Expressed
SOX10	GAPDHP33	Separable Over-Expressed
SOX10	GJB1	Separable Over-Expressed
SOX10	GNG2	Separable Over-Expressed
SOX10	GNG7	Separable Over-Expressed
SOX10	GPM6B	Separable Over-Expressed
SOX10	GPNMB	Separable Over-Expressed
SOX10	GPR137B	Separable Over-Expressed
SOX10	GRASP	Separable Over-Expressed
SOX10	GYPC	Separable Over-Expressed
SOX10	HCCAT5	Separable Over-Expressed
SOX10	HCG20	Separable Over-Expressed
SOX10	HILS1	Separable Over-Expressed
SOX10	HLA-DPB1	Separable Over-Expressed
SOX10	HMCN1	Separable Over-Expressed
SOX10	HMG20B	Separable Over-Expressed
SOX10	HPS5	Separable Over-Expressed
SOX10	HSD3BP5	Separable Over-Expressed
SOX10	HSPA7	Separable Over-Expressed
SOX10	IGSF11	Separable Over-Expressed
SOX10	IL16	Separable Over-Expressed
SOX10	INPP5F	Separable Over-Expressed
SOX10	IRF4	Separable Over-Expressed
SOX10	ITGA9	Separable Over-Expressed
SOX10	ITIH6	Separable Over-Expressed
SOX10	ITPKB	Separable Over-Expressed
SOX10	KAT2B	Separable Over-Expressed
SOX10	KIF6	Separable Over-Expressed
SOX10	LDHAP2	Separable Over-Expressed
SOX10	LEF1	Separable Over-Expressed
SOX10	LEF1-AS1	Separable Over-Expressed
SOX10	LGI3	Separable Over-Expressed
SOX10	LHFPL3-AS1	Separable Over-Expressed
SOX10	LINC00326	Separable Over-Expressed
SOX10	LINC00327	Separable Over-Expressed
SOX10	LINC00518	Separable Over-Expressed
SOX10	LINC00520	Separable Over-Expressed
SOX10	LINC00622	Separable Over-Expressed
SOX10	LINC01198	Separable Over-Expressed
SOX10	LINC01293	Separable Over-Expressed
SOX10	LINC01366	Separable Over-Expressed
SOX10	LINC01531	Separable Over-Expressed
SOX10	LINC02099	Separable Over-Expressed
SOX10	LINC02119	Separable Over-Expressed
SOX10	LINC02199	Separable Over-Expressed
SOX10	LINC02367	Separable Over-Expressed
SOX10	LYST	Separable Over-Expressed
SOX10	LZTS1	Separable Over-Expressed
SOX10	MFSD12	Separable Over-Expressed
SOX10	MIA	Separable Over-Expressed
SOX10	MIR3142HG	Separable Over-Expressed
SOX10	MIR5689HG	Separable Over-Expressed
SOX10	MITF	Separable Over-Expressed
SOX10	MLANA	Separable Over-Expressed
SOX10	MMP17	Separable Over-Expressed
SOX10	MMP8	Separable Over-Expressed
SOX10	MPZ	Separable Over-Expressed
SOX10	MRGPRX4	Separable Over-Expressed
SOX10	MXI1	Separable Over-Expressed
SOX10	MYO5A	Separable Over-Expressed
SOX10	OLIG2	Separable Over-Expressed
SOX10	OR7E101P	Separable Over-Expressed
SOX10	P2RX7	Separable Over-Expressed
SOX10	PAX3	Separable Over-Expressed
SOX10	PDLIM1P4	Separable Over-Expressed
SOX10	PFKFB4	Separable Over-Expressed
SOX10	PHACTR1	Separable Over-Expressed
SOX10	PHACTR2P1	Separable Over-Expressed
SOX10	PKNOX2	Separable Over-Expressed
SOX10	PLA1A	Separable Over-Expressed
SOX10	PLOD3	Separable Over-Expressed
SOX10	PLP1	Separable Over-Expressed
SOX10	PMP2	Separable Over-Expressed
SOX10	PRDM7	Separable Over-Expressed
SOX10	PRR7-AS1	Separable Over-Expressed
SOX10	PRSS33	Separable Over-Expressed
SOX10	PTCRA	Separable Over-Expressed
SOX10	PYGB	Separable Over-Expressed
SOX10	RENBP	Separable Over-Expressed
SOX10	RHOJ	Separable Over-Expressed
SOX10	RNF125	Separable Over-Expressed
SOX10	ROPN1	Separable Over-Expressed
SOX10	ROPN1B	Separable Over-Expressed
SOX10	RXRG	Separable Over-Expressed
SOX10	S100B	Separable Over-Expressed
SOX10	SAMMSON	Separable Over-Expressed
SOX10	SGCD	Separable Over-Expressed
SOX10	SHC4	Separable Over-Expressed
SOX10	SLAMF9	Separable Over-Expressed
SOX10	SLC16A6	Separable Over-Expressed
SOX10	SLC45A2	Separable Over-Expressed
SOX10	SLC5A4	Separable Over-Expressed
SOX10	SMIM25	Separable Over-Expressed
SOX10	SNCA	Separable Over-Expressed
SOX10	SNRPB2	Separable Over-Expressed
SOX10	SOX10	Separable Over-Expressed
SOX10	SOX5	Separable Over-Expressed
SOX10	SRPX	Separable Over-Expressed
SOX10	ST3GAL4	Separable Over-Expressed
SOX10	ST3GAL6	Separable Over-Expressed
SOX10	ST3GAL6-AS1	Separable Over-Expressed
SOX10	ST6GALNAC3	Separable Over-Expressed
SOX10	ST8SIA1	Separable Over-Expressed
SOX10	TBC1D7	Separable Over-Expressed
SOX10	TBX2	Separable Over-Expressed
SOX10	TEX41	Separable Over-Expressed
SOX10	TMEM229B	Separable Over-Expressed
SOX10	TMTC2	Separable Over-Expressed
SOX10	TNFRSF14	Separable Over-Expressed
SOX10	TNFRSF14-AS1	Separable Over-Expressed
SOX10	TRIM51	Separable Over-Expressed
SOX10	TRIM63	Separable Over-Expressed
SOX10	TRPV2	Separable Over-Expressed
SOX10	TYR	Separable Over-Expressed
SOX10	TYRL	Separable Over-Expressed
SOX10	TYRP1	Separable Over-Expressed
SOX10	UCN2	Separable Over-Expressed
SOX10	ZEB2-AS1	Separable Over-Expressed
SOX10	ZFYVE16	Separable Over-Expressed
SOX10	ZNF697	Separable Over-Expressed
ZEB2	ZEB2	Separable Over-Expressed
ZEB2	ZEB2-AS1	Separable Over-Expressed
PRMT5	MTAP	Separable Supressed Under-Expressed
SMARCA2	SMARCA4	Separable Under-Expressed
STRN4	TNFRSF12A	Separable Under-Expressed
