# Supplementary material for: Machine Learning and Systems Biology Approaches to Characterize Dosage-Based Gene Dependencies in Cancer Cells
Source: J Bioinform Syst Biol. Author manuscript; Available in PMC 2021 Apr 8. (PMC8031731)
Supplement: Data S2 [file NIHMS1678407-supplement-Data_S2.xlsx]

## Sheet: Original
ADSL	CAPN8	Over-Expressed
ADSL	TMEM238	Over-Expressed
BRAF	PLOD3	Over-Expressed
BRAF	SPRED1	Over-Expressed
BRAF	SPRY2	Over-Expressed
BRAF	TIGD4	Over-Expressed
FCGR2B	AVPI1	Over-Expressed
FCGR2B	FCRLB	Over-Expressed
FCGR2B	SCARB1	Over-Expressed
FOXA1	ARHGEF38	Over-Expressed
FOXA1	C9orf152	Over-Expressed
FOXA1	CAPN9	Over-Expressed
FOXA1	ERBB3	Over-Expressed
FOXA1	ERVE-1	Over-Expressed
FOXA1	FAM47E	Over-Expressed
FOXA1	GRTP1	Over-Expressed
FOXA1	IQANK1	Over-Expressed
FOXA1	LINC02389	Over-Expressed
FOXA1	MIR29B2CHG	Over-Expressed
FOXA1	MLPH	Over-Expressed
FOXA1	MYO5C	Over-Expressed
FOXA1	RBBP8NL	Over-Expressed
FOXA1	RPL7P39	Over-Expressed
FOXA1	SELENBP1	Over-Expressed
FOXA1	SIDT1	Over-Expressed
FOXA1	TBC1D30	Over-Expressed
FOXA1	TSTD1	Over-Expressed
FOXA1	TTC39A	Over-Expressed
FOXA1	ZBTB7B	Over-Expressed
FOXA1	ZNF552	Over-Expressed
HLA-J	ADCY1	Over-Expressed
HLA-J	AP1S2	Over-Expressed
HLA-J	CDK5R1	Over-Expressed
HLA-J	CITED1	Over-Expressed
HLA-J	COL19A1	Over-Expressed
HLA-J	CXorf65	Over-Expressed
HLA-J	DDR2	Over-Expressed
HLA-J	EPB41L3	Over-Expressed
HLA-J	ERBB3	Over-Expressed
HLA-J	FABP7	Over-Expressed
HLA-J	GJB1	Over-Expressed
HLA-J	GPM6B	Over-Expressed
HLA-J	GRASP	Over-Expressed
HLA-J	HSPA7	Over-Expressed
HLA-J	ITGA9	Over-Expressed
HLA-J	LEF1	Over-Expressed
HLA-J	LEF1-AS1	Over-Expressed
HLA-J	LINC00327	Over-Expressed
HLA-J	LINC00511	Over-Expressed
HLA-J	LINC02525	Over-Expressed
HLA-J	LZTS1	Over-Expressed
HLA-J	MGAT5	Over-Expressed
HLA-J	MPZ	Over-Expressed
HLA-J	NCK2	Over-Expressed
HLA-J	NFIA-AS2	Over-Expressed
HLA-J	OR4F13P	Over-Expressed
HLA-J	PDZRN3	Over-Expressed
HLA-J	PHACTR2P1	Over-Expressed
HLA-J	POU3F2	Over-Expressed
HLA-J	PTCRA	Over-Expressed
HLA-J	RENBP	Over-Expressed
HLA-J	RNF144A	Over-Expressed
HLA-J	RXRG	Over-Expressed
HLA-J	SGCA	Over-Expressed
HLA-J	SGCD	Over-Expressed
HLA-J	SLC18A1	Over-Expressed
HLA-J	SLC35F1	Over-Expressed
HLA-J	SLITRK2	Over-Expressed
HLA-J	SMIM25	Over-Expressed
HLA-J	SOX5	Over-Expressed
HLA-J	ST6GAL1	Over-Expressed
HLA-J	TMTC2	Over-Expressed
HLA-J	TRIM2	Over-Expressed
HLA-J	TRIM63	Over-Expressed
HLA-J	TRPM3	Over-Expressed
HNF1B	SLC3A1	Over-Expressed
HNF1B	SMIM6	Over-Expressed
MDM4	CDKN1A	Over-Expressed
MDM4	FDXR	Over-Expressed
MDM4	RPL22L1	Over-Expressed
MDM4	RPS27L	Over-Expressed
RAB15	DAB1	Over-Expressed
SMARCA2	BIRC3	Over-Expressed
SMARCA2	C8orf37	Over-Expressed
SMARCA2	RPL12P14	Over-Expressed
SOX10	A2M	Over-Expressed
SOX10	ABCA6	Over-Expressed
SOX10	ABCA9	Over-Expressed
SOX10	ABL2	Over-Expressed
SOX10	ACAN	Over-Expressed
SOX10	ACOT7	Over-Expressed
SOX10	ACSL1	Over-Expressed
SOX10	ACSL3	Over-Expressed
SOX10	ACSS1	Over-Expressed
SOX10	ACTBP7	Over-Expressed
SOX10	ADAM23	Over-Expressed
SOX10	ADAMTS17	Over-Expressed
SOX10	ADCY1	Over-Expressed
SOX10	AFAP1L1	Over-Expressed
SOX10	AGA	Over-Expressed
SOX10	ANGPTL1	Over-Expressed
SOX10	ANKRD28	Over-Expressed
SOX10	ANKRD30B	Over-Expressed
SOX10	ANXA5	Over-Expressed
SOX10	ARAP3	Over-Expressed
SOX10	ARHGAP15	Over-Expressed
SOX10	ARHGAP31	Over-Expressed
SOX10	ARHGEF11	Over-Expressed
SOX10	ARMC9	Over-Expressed
SOX10	ARNT2	Over-Expressed
SOX10	ARPC1B	Over-Expressed
SOX10	ARSB	Over-Expressed
SOX10	ASB2	Over-Expressed
SOX10	ASB9	Over-Expressed
SOX10	ASPA	Over-Expressed
SOX10	ATP1A1	Over-Expressed
SOX10	ATP1A1-AS1	Over-Expressed
SOX10	ATP6V0A4	Over-Expressed
SOX10	ATP6V1B1-AS1	Over-Expressed
SOX10	ATP6V1B2	Over-Expressed
SOX10	ATP6V1E1	Over-Expressed
SOX10	B3GALNT2P1	Over-Expressed
SOX10	B4GALT6	Over-Expressed
SOX10	BACE2	Over-Expressed
SOX10	BAMBI	Over-Expressed
SOX10	BBS5	Over-Expressed
SOX10	BCAS3	Over-Expressed
SOX10	BNC2	Over-Expressed
SOX10	BTBD19	Over-Expressed
SOX10	BTBD3	Over-Expressed
SOX10	BTN2A2	Over-Expressed
SOX10	C15orf54	Over-Expressed
SOX10	C3AR1	Over-Expressed
SOX10	C3orf70	Over-Expressed
SOX10	C4orf54	Over-Expressed
SOX10	CA8	Over-Expressed
SOX10	CABLES1	Over-Expressed
SOX10	CADM1	Over-Expressed
SOX10	CASQ2	Over-Expressed
SOX10	CAVIN3	Over-Expressed
SOX10	CBR3	Over-Expressed
SOX10	CCDC140	Over-Expressed
SOX10	CDK2AP1	Over-Expressed
SOX10	CDK5R1	Over-Expressed
SOX10	CECR7	Over-Expressed
SOX10	CELF2	Over-Expressed
SOX10	CELF2-AS1	Over-Expressed
SOX10	CEP170P1	Over-Expressed
SOX10	CEP85L	Over-Expressed
SOX10	CHL1-AS2	Over-Expressed
SOX10	CHPT1	Over-Expressed
SOX10	CHRNA6	Over-Expressed
SOX10	CHST10	Over-Expressed
SOX10	CHST6	Over-Expressed
SOX10	CITED1	Over-Expressed
SOX10	CLCN7	Over-Expressed
SOX10	CLMAT3	Over-Expressed
SOX10	CMTM5	Over-Expressed
SOX10	COL15A1	Over-Expressed
SOX10	COL5A3	Over-Expressed
SOX10	CPB2	Over-Expressed
SOX10	CPB2-AS1	Over-Expressed
SOX10	CPEB1	Over-Expressed
SOX10	CPEB1-AS1	Over-Expressed
SOX10	CPQ	Over-Expressed
SOX10	CREB3L2	Over-Expressed
SOX10	CRHBP	Over-Expressed
SOX10	CRTAP	Over-Expressed
SOX10	CSPG4P13	Over-Expressed
SOX10	CTHRC1	Over-Expressed
SOX10	CTLA4	Over-Expressed
SOX10	CTNNB1	Over-Expressed
SOX10	CTSF	Over-Expressed
SOX10	CTTNBP2	Over-Expressed
SOX10	CTXND1	Over-Expressed
SOX10	CUBN	Over-Expressed
SOX10	CXorf65	Over-Expressed
SOX10	CYP7B1	Over-Expressed
SOX10	DAB2	Over-Expressed
SOX10	DACT3	Over-Expressed
SOX10	DDR2	Over-Expressed
SOX10	DEFB131E	Over-Expressed
SOX10	DGKG	Over-Expressed
SOX10	DGKI	Over-Expressed
SOX10	DLX1	Over-Expressed
SOX10	DNAH9	Over-Expressed
SOX10	DOCK10	Over-Expressed
SOX10	DPH3P1	Over-Expressed
SOX10	DSTYK	Over-Expressed
SOX10	DUSP10	Over-Expressed
SOX10	DUSP15	Over-Expressed
SOX10	DUSP4	Over-Expressed
SOX10	DUSP6	Over-Expressed
SOX10	DYNC1I1	Over-Expressed
SOX10	ECM1	Over-Expressed
SOX10	ENG	Over-Expressed
SOX10	ENOX1	Over-Expressed
SOX10	ENPP2	Over-Expressed
SOX10	ENPP7P2	Over-Expressed
SOX10	ENTPD6	Over-Expressed
SOX10	EPB41L3	Over-Expressed
SOX10	EPHA3	Over-Expressed
SOX10	ETV1	Over-Expressed
SOX10	ETV4	Over-Expressed
SOX10	ETV5	Over-Expressed
SOX10	ETV5-AS1	Over-Expressed
SOX10	EVI2A	Over-Expressed
SOX10	FAM210B	Over-Expressed
SOX10	FAM89A	Over-Expressed
SOX10	FAXDC2	Over-Expressed
SOX10	FBXL7	Over-Expressed
SOX10	FCGR2B	Over-Expressed
SOX10	FCGR2C	Over-Expressed
SOX10	FCRLB	Over-Expressed
SOX10	FGF7	Over-Expressed
SOX10	FGFBP2	Over-Expressed
SOX10	FKBP1A	Over-Expressed
SOX10	FKBP1C	Over-Expressed
SOX10	FLT1	Over-Expressed
SOX10	FMN2	Over-Expressed
SOX10	FMNL2	Over-Expressed
SOX10	FNTB	Over-Expressed
SOX10	FOLH1	Over-Expressed
SOX10	FOLH1B	Over-Expressed
SOX10	FOXD3-AS1	Over-Expressed
SOX10	FREM1	Over-Expressed
SOX10	FRMD5	Over-Expressed
SOX10	FYN	Over-Expressed
SOX10	GAPDHP23	Over-Expressed
SOX10	GAPLINC	Over-Expressed
SOX10	GAS2L3	Over-Expressed
SOX10	GDNF-AS1	Over-Expressed
SOX10	GHR	Over-Expressed
SOX10	GJA3	Over-Expressed
SOX10	GJC3	Over-Expressed
SOX10	GLMP	Over-Expressed
SOX10	GNG12-AS1	Over-Expressed
SOX10	GNPTAB	Over-Expressed
SOX10	GOLGA2P11	Over-Expressed
SOX10	GOLGA7B	Over-Expressed
SOX10	GPAT4	Over-Expressed
SOX10	GPR158-AS1	Over-Expressed
SOX10	GPR19	Over-Expressed
SOX10	GPR3	Over-Expressed
SOX10	GPR55	Over-Expressed
SOX10	GPSM3	Over-Expressed
SOX10	GRAP2	Over-Expressed
SOX10	GREB1	Over-Expressed
SOX10	GRIK2	Over-Expressed
SOX10	GSN	Over-Expressed
SOX10	GSTO1	Over-Expressed
SOX10	GXYLT2	Over-Expressed
SOX10	GZMB	Over-Expressed
SOX10	HERC2P10	Over-Expressed
SOX10	HEXA-AS1	Over-Expressed
SOX10	HEY1	Over-Expressed
SOX10	HEY2	Over-Expressed
SOX10	HLA-DMB	Over-Expressed
SOX10	HPS4	Over-Expressed
SOX10	HSD3BP3	Over-Expressed
SOX10	HSD3BP4	Over-Expressed
SOX10	HSPA6	Over-Expressed
SOX10	IFFO1	Over-Expressed
SOX10	IFI16	Over-Expressed
SOX10	IFT81	Over-Expressed
SOX10	IGSF3	Over-Expressed
SOX10	IGSF8	Over-Expressed
SOX10	IL1RAP	Over-Expressed
SOX10	IL24	Over-Expressed
SOX10	IMMP2L	Over-Expressed
SOX10	INPP4B	Over-Expressed
SOX10	IRS2	Over-Expressed
SOX10	ITGA4	Over-Expressed
SOX10	ITGB3	Over-Expressed
SOX10	ITGB8	Over-Expressed
SOX10	ITIH5	Over-Expressed
SOX10	ITM2C	Over-Expressed
SOX10	KANK1	Over-Expressed
SOX10	KCNJ10	Over-Expressed
SOX10	KCTD15	Over-Expressed
SOX10	KHDRBS3	Over-Expressed
SOX10	KIAA1549L	Over-Expressed
SOX10	KIF3C	Over-Expressed
SOX10	KIRREL1-IT1	Over-Expressed
SOX10	KLF15	Over-Expressed
SOX10	KLF9	Over-Expressed
SOX10	KLHL21	Over-Expressed
SOX10	KLHL38	Over-Expressed
SOX10	KREMEN1	Over-Expressed
SOX10	KRT27	Over-Expressed
SOX10	LAMA1	Over-Expressed
SOX10	LAMA4	Over-Expressed
SOX10	LARGE1	Over-Expressed
SOX10	LBX2-AS1	Over-Expressed
SOX10	LCP2	Over-Expressed
SOX10	LCTL	Over-Expressed
SOX10	LDLRAD3	Over-Expressed
SOX10	LGALS3	Over-Expressed
SOX10	LHFPL2	Over-Expressed
SOX10	LINC00310	Over-Expressed
SOX10	LINC00466	Over-Expressed
SOX10	LINC00511	Over-Expressed
SOX10	LINC00589	Over-Expressed
SOX10	LINC00920	Over-Expressed
SOX10	LINC01013	Over-Expressed
SOX10	LINC01291	Over-Expressed
SOX10	LINC01505	Over-Expressed
SOX10	LINC01705	Over-Expressed
SOX10	LINC01739	Over-Expressed
SOX10	LINC01762	Over-Expressed
SOX10	LINC01778	Over-Expressed
SOX10	LINC01812	Over-Expressed
SOX10	LINC02018	Over-Expressed
SOX10	LINC02289	Over-Expressed
SOX10	LINC02344	Over-Expressed
SOX10	LINC02412	Over-Expressed
SOX10	LINC02525	Over-Expressed
SOX10	LONRF2	Over-Expressed
SOX10	LOXL3	Over-Expressed
SOX10	LPXN	Over-Expressed
SOX10	LRAT	Over-Expressed
SOX10	LRRC63	Over-Expressed
SOX10	LRRK2	Over-Expressed
SOX10	LSAMP	Over-Expressed
SOX10	LURAP1	Over-Expressed
SOX10	LYPD1	Over-Expressed
SOX10	LYST-AS1	Over-Expressed
SOX10	MAD2L1BP	Over-Expressed
SOX10	MAF	Over-Expressed
SOX10	MAFF	Over-Expressed
SOX10	MAGI2-AS3	Over-Expressed
SOX10	MBP	Over-Expressed
SOX10	MCC	Over-Expressed
SOX10	MCOLN2	Over-Expressed
SOX10	MDFIC	Over-Expressed
SOX10	MEF2C	Over-Expressed
SOX10	MEF2C-AS1	Over-Expressed
SOX10	MEF2C-AS2	Over-Expressed
SOX10	MEGF10	Over-Expressed
SOX10	MELTF	Over-Expressed
SOX10	METRN	Over-Expressed
SOX10	MEX3C	Over-Expressed
SOX10	MGAM2	Over-Expressed
SOX10	MGAT5	Over-Expressed
SOX10	MICAL3	Over-Expressed
SOX10	MIR3681HG	Over-Expressed
SOX10	MIR3945HG	Over-Expressed
SOX10	MLIP	Over-Expressed
SOX10	MMP14	Over-Expressed
SOX10	MMP16	Over-Expressed
SOX10	MOSMO	Over-Expressed
SOX10	MRGPRX3	Over-Expressed
SOX10	MRO	Over-Expressed
SOX10	MROH9	Over-Expressed
SOX10	MSC	Over-Expressed
SOX10	MSC-AS1	Over-Expressed
SOX10	MYOZ2	Over-Expressed
SOX10	NCALD	Over-Expressed
SOX10	NCK2	Over-Expressed
SOX10	NES	Over-Expressed
SOX10	NFIA-AS2	Over-Expressed
SOX10	NGFR	Over-Expressed
SOX10	NHSL1	Over-Expressed
SOX10	NLGN1	Over-Expressed
SOX10	NR4A1	Over-Expressed
SOX10	NR4A3	Over-Expressed
SOX10	NRP2	Over-Expressed
SOX10	NT5DC3	Over-Expressed
SOX10	OAF	Over-Expressed
SOX10	OLIG1	Over-Expressed
SOX10	OPHN1	Over-Expressed
SOX10	OPN1SW	Over-Expressed
SOX10	OPRD1	Over-Expressed
SOX10	OR4F13P	Over-Expressed
SOX10	OSBPL1A	Over-Expressed
SOX10	OSTM1	Over-Expressed
SOX10	OVAAL	Over-Expressed
SOX10	P2RX6	Over-Expressed
SOX10	PACSIN2	Over-Expressed
SOX10	PAG1	Over-Expressed
SOX10	PARD6G	Over-Expressed
SOX10	PARVB	Over-Expressed
SOX10	PCBP4	Over-Expressed
SOX10	PCDHGC3	Over-Expressed
SOX10	PDXP	Over-Expressed
SOX10	PDZRN3	Over-Expressed
SOX10	PHYHIP	Over-Expressed
SOX10	PI15	Over-Expressed
SOX10	PIEZO2	Over-Expressed
SOX10	PIP4P2	Over-Expressed
SOX10	PIR	Over-Expressed
SOX10	PLAT	Over-Expressed
SOX10	PLEKHA4	Over-Expressed
SOX10	PLEKHO2	Over-Expressed
SOX10	PLOD1	Over-Expressed
SOX10	PLPP4	Over-Expressed
SOX10	PLXNB3	Over-Expressed
SOX10	PMP22	Over-Expressed
SOX10	PNLIPRP3	Over-Expressed
SOX10	PNPLA3	Over-Expressed
SOX10	POLR2F	Over-Expressed
SOX10	POLR3G	Over-Expressed
SOX10	POPDC3	Over-Expressed
SOX10	POU3F2	Over-Expressed
SOX10	PPARGC1A	Over-Expressed
SOX10	PPT2	Over-Expressed
SOX10	PRAME	Over-Expressed
SOX10	PRKAR1A	Over-Expressed
SOX10	PRKAR2B	Over-Expressed
SOX10	PRKCD	Over-Expressed
SOX10	PRKD1	Over-Expressed
SOX10	PRKD3	Over-Expressed
SOX10	PRNP	Over-Expressed
SOX10	PROS1	Over-Expressed
SOX10	PRR7	Over-Expressed
SOX10	PSEN2	Over-Expressed
SOX10	PTPRZ1	Over-Expressed
SOX10	QDPR	Over-Expressed
SOX10	RAB27A	Over-Expressed
SOX10	RAB38	Over-Expressed
SOX10	RASA3	Over-Expressed
SOX10	RCAN1	Over-Expressed
SOX10	RCVRN	Over-Expressed
SOX10	RFTN2	Over-Expressed
SOX10	RGR	Over-Expressed
SOX10	RHOQ	Over-Expressed
SOX10	RHOQP2	Over-Expressed
SOX10	RHOQP3	Over-Expressed
SOX10	RN7SKP275	Over-Expressed
SOX10	RNF144A	Over-Expressed
SOX10	RNF182	Over-Expressed
SOX10	RPSAP70	Over-Expressed
SOX10	RRAGD	Over-Expressed
SOX10	S1PR2	Over-Expressed
SOX10	SASH1	Over-Expressed
SOX10	SCARA5	Over-Expressed
SOX10	SCARB1	Over-Expressed
SOX10	SCARF2	Over-Expressed
SOX10	SCRG1	Over-Expressed
SOX10	SDCBP	Over-Expressed
SOX10	SELENON	Over-Expressed
SOX10	SEMA6A	Over-Expressed
SOX10	SEMA6A-AS1	Over-Expressed
SOX10	SERPINE2	Over-Expressed
SOX10	SETDB2	Over-Expressed
SOX10	SFRP1	Over-Expressed
SOX10	SFTPC	Over-Expressed
SOX10	SGCA	Over-Expressed
SOX10	SGK1	Over-Expressed
SOX10	SH3TC2	Over-Expressed
SOX10	SH3TC2-DT	Over-Expressed
SOX10	SHISA4	Over-Expressed
SOX10	SHROOM2	Over-Expressed
SOX10	SHROOM4	Over-Expressed
SOX10	SIRPA	Over-Expressed
SOX10	SLC18A1	Over-Expressed
SOX10	SLC1A4	Over-Expressed
SOX10	SLC22A18AS	Over-Expressed
SOX10	SLC23A2	Over-Expressed
SOX10	SLC25A4	Over-Expressed
SOX10	SLC26A2	Over-Expressed
SOX10	SLC26A4	Over-Expressed
SOX10	SLC27A1	Over-Expressed
SOX10	SLC35B4	Over-Expressed
SOX10	SLC35F1	Over-Expressed
SOX10	SLC43A3	Over-Expressed
SOX10	SLC6A15	Over-Expressed
SOX10	SLC6A8	Over-Expressed
SOX10	SLITRK2	Over-Expressed
SOX10	SMIM29	Over-Expressed
SOX10	SMYD1	Over-Expressed
SOX10	SNAI2	Over-Expressed
SOX10	SNX10	Over-Expressed
SOX10	SORBS1	Over-Expressed
SOX10	SORCS1	Over-Expressed
SOX10	SOX8	Over-Expressed
SOX10	SPARC	Over-Expressed
SOX10	SPART	Over-Expressed
SOX10	SPATA6	Over-Expressed
SOX10	SPRED1	Over-Expressed
SOX10	SPRY2	Over-Expressed
SOX10	SPRY4	Over-Expressed
SOX10	SSH1	Over-Expressed
SOX10	ST3GAL5	Over-Expressed
SOX10	ST3GAL5-AS1	Over-Expressed
SOX10	ST6GAL1	Over-Expressed
SOX10	ST6GALNAC2	Over-Expressed
SOX10	STEAP1B	Over-Expressed
SOX10	STK10	Over-Expressed
SOX10	STK32A	Over-Expressed
SOX10	STK32A-AS1	Over-Expressed
SOX10	STK32B	Over-Expressed
SOX10	STKLD1	Over-Expressed
SOX10	STXBP1	Over-Expressed
SOX10	SYN3	Over-Expressed
SOX10	SYNM	Over-Expressed
SOX10	SYT14	Over-Expressed
SOX10	TANGO2	Over-Expressed
SOX10	TBX2-AS1	Over-Expressed
SOX10	TF	Over-Expressed
SOX10	TFPT	Over-Expressed
SOX10	THEM4	Over-Expressed
SOX10	TIGD4	Over-Expressed
SOX10	TIMM50	Over-Expressed
SOX10	TIMP2	Over-Expressed
SOX10	TIMP3	Over-Expressed
SOX10	TMEM64	Over-Expressed
SOX10	TMPRSS5	Over-Expressed
SOX10	TMX4	Over-Expressed
SOX10	TNFRSF19	Over-Expressed
SOX10	TRAF3IP2	Over-Expressed
SOX10	TRIB2	Over-Expressed
SOX10	TRIM2	Over-Expressed
SOX10	TRIM51CP	Over-Expressed
SOX10	TRIM51HP	Over-Expressed
SOX10	TRIM9	Over-Expressed
SOX10	TRPM3	Over-Expressed
SOX10	TRPM8	Over-Expressed
SOX10	TTYH2	Over-Expressed
SOX10	TUBB2A	Over-Expressed
SOX10	TYRO3	Over-Expressed
SOX10	UAP1L1	Over-Expressed
SOX10	UBL3	Over-Expressed
SOX10	UPP1	Over-Expressed
SOX10	VAT1	Over-Expressed
SOX10	VGF	Over-Expressed
SOX10	VXN	Over-Expressed
SOX10	WDR91	Over-Expressed
SOX10	WIPF1	Over-Expressed
SOX10	WIPI1	Over-Expressed
SOX10	WWTR1	Over-Expressed
SOX10	WWTR1-AS1	Over-Expressed
SOX10	XYLB	Over-Expressed
SOX10	ZC3H13	Over-Expressed
SOX10	ZCCHC24	Over-Expressed
SOX10	ZEB2	Over-Expressed
STRN4	HES6	Over-Expressed
STRN4	MARCKSL1	Over-Expressed
STRN4	MIR600HG	Over-Expressed
ZEB2	CLMAT3	Over-Expressed
ZEB2	CNRIP1	Over-Expressed
ZEB2	DAAM2	Over-Expressed
ZEB2	DDR2	Over-Expressed
ZEB2	FMNL3	Over-Expressed
ZEB2	GYPC	Over-Expressed
ZEB2	IFFO1	Over-Expressed
ZEB2	PLEKHO2	Over-Expressed
ZEB2	SORCS1	Over-Expressed
ZEB2	SPARC	Over-Expressed
BRAF	TMEM25	Supressed Under-Expressed
FERMT1	LDOC1	Supressed Under-Expressed
FOXA1	ANKRD33B	Supressed Under-Expressed
HLA-J	GPRIN2	Supressed Under-Expressed
HLA-J	PBX1	Supressed Under-Expressed
HLA-J	SP6	Supressed Under-Expressed
HLA-J	WNT7B	Supressed Under-Expressed
PRMT5	ERVFRD-3	Supressed Under-Expressed
RAB15	CHST15	Supressed Under-Expressed
RAB15	WNT7B	Supressed Under-Expressed
SMARCA2	ANGPTL2	Supressed Under-Expressed
SOX10	A4GALT	Supressed Under-Expressed
SOX10	ABCC6	Supressed Under-Expressed
SOX10	ADAP2	Supressed Under-Expressed
SOX10	ALOXE3	Supressed Under-Expressed
SOX10	ANO9	Supressed Under-Expressed
SOX10	C19orf33	Supressed Under-Expressed
SOX10	C5orf66	Supressed Under-Expressed
SOX10	C6orf132	Supressed Under-Expressed
SOX10	CAMK1D	Supressed Under-Expressed
SOX10	CAMSAP3	Supressed Under-Expressed
SOX10	CASC8	Supressed Under-Expressed
SOX10	CAVIN2	Supressed Under-Expressed
SOX10	CES4A	Supressed Under-Expressed
SOX10	CFAP52	Supressed Under-Expressed
SOX10	CGB1	Supressed Under-Expressed
SOX10	CGB5	Supressed Under-Expressed
SOX10	CGB7	Supressed Under-Expressed
SOX10	CGNL1	Supressed Under-Expressed
SOX10	CHDH	Supressed Under-Expressed
SOX10	CHMP4C	Supressed Under-Expressed
SOX10	CHST15	Supressed Under-Expressed
SOX10	CLDN9	Supressed Under-Expressed
SOX10	CLIC3	Supressed Under-Expressed
SOX10	CRB3	Supressed Under-Expressed
SOX10	CRYBG2	Supressed Under-Expressed
SOX10	CYP2S1	Supressed Under-Expressed
SOX10	DENND1C	Supressed Under-Expressed
SOX10	DNAH5	Supressed Under-Expressed
SOX10	DOK7	Supressed Under-Expressed
SOX10	DUOX1	Supressed Under-Expressed
SOX10	EDN2	Supressed Under-Expressed
SOX10	EGFR-AS1	Supressed Under-Expressed
SOX10	ELF3	Supressed Under-Expressed
SOX10	ELFN2	Supressed Under-Expressed
SOX10	ENTPD2	Supressed Under-Expressed
SOX10	ENTPD8	Supressed Under-Expressed
SOX10	EVPL	Supressed Under-Expressed
SOX10	EXPH5	Supressed Under-Expressed
SOX10	FA2H	Supressed Under-Expressed
SOX10	FAAH2	Supressed Under-Expressed
SOX10	FILIP1L	Supressed Under-Expressed
SOX10	GADD45G	Supressed Under-Expressed
SOX10	GLS2	Supressed Under-Expressed
SOX10	GPR39	Supressed Under-Expressed
SOX10	GPRC5C	Supressed Under-Expressed
SOX10	GPRC5D	Supressed Under-Expressed
SOX10	GPRIN2	Supressed Under-Expressed
SOX10	GRAMD2A	Supressed Under-Expressed
SOX10	GRB7	Supressed Under-Expressed
SOX10	GRHL3	Supressed Under-Expressed
SOX10	GRTP1-AS1	Supressed Under-Expressed
SOX10	HEYL	Supressed Under-Expressed
SOX10	HID1	Supressed Under-Expressed
SOX10	HMSD	Supressed Under-Expressed
SOX10	HOOK1	Supressed Under-Expressed
SOX10	HTR1D	Supressed Under-Expressed
SOX10	IGSF9	Supressed Under-Expressed
SOX10	KCNK1	Supressed Under-Expressed
SOX10	KLHDC9	Supressed Under-Expressed
SOX10	KRT8P10	Supressed Under-Expressed
SOX10	KRT8P32	Supressed Under-Expressed
SOX10	KRT8P37	Supressed Under-Expressed
SOX10	KRT8P45	Supressed Under-Expressed
SOX10	LARGE2	Supressed Under-Expressed
SOX10	LINC00319	Supressed Under-Expressed
SOX10	LINC00857	Supressed Under-Expressed
SOX10	LINC01589	Supressed Under-Expressed
SOX10	LINC01814	Supressed Under-Expressed
SOX10	LINC01836	Supressed Under-Expressed
SOX10	LINC02453	Supressed Under-Expressed
SOX10	LIPG	Supressed Under-Expressed
SOX10	LOXL1	Supressed Under-Expressed
SOX10	LOXL1-AS1	Supressed Under-Expressed
SOX10	LRRC61	Supressed Under-Expressed
SOX10	MALL	Supressed Under-Expressed
SOX10	MAPK15	Supressed Under-Expressed
SOX10	2020-03-01	Supressed Under-Expressed
SOX10	MARVELD2	Supressed Under-Expressed
SOX10	ME3	Supressed Under-Expressed
SOX10	MICALCL	Supressed Under-Expressed
SOX10	MIR29B2CHG	Supressed Under-Expressed
SOX10	MISP	Supressed Under-Expressed
SOX10	MPP7	Supressed Under-Expressed
SOX10	MST1R	Supressed Under-Expressed
SOX10	NCF2	Supressed Under-Expressed
SOX10	NEBL	Supressed Under-Expressed
SOX10	NGEF	Supressed Under-Expressed
SOX10	NRARP	Supressed Under-Expressed
SOX10	NSUN7	Supressed Under-Expressed
SOX10	NUP62CL	Supressed Under-Expressed
SOX10	NXNL2	Supressed Under-Expressed
SOX10	OR7E14P	Supressed Under-Expressed
SOX10	P2RY2	Supressed Under-Expressed
SOX10	PBX1	Supressed Under-Expressed
SOX10	PFKFB1	Supressed Under-Expressed
SOX10	PKP2	Supressed Under-Expressed
SOX10	PLEKHA6	Supressed Under-Expressed
SOX10	PPP1R3G	Supressed Under-Expressed
SOX10	PROC	Supressed Under-Expressed
SOX10	PRTFDC1	Supressed Under-Expressed
SOX10	RAB3B	Supressed Under-Expressed
SOX10	RASSF6	Supressed Under-Expressed
SOX10	RHOD	Supressed Under-Expressed
SOX10	RN7SKP241	Supressed Under-Expressed
SOX10	RPH3AL	Supressed Under-Expressed
SOX10	SBK3	Supressed Under-Expressed
SOX10	SH3RF2	Supressed Under-Expressed
SOX10	SHANK2	Supressed Under-Expressed
SOX10	SLC16A14	Supressed Under-Expressed
SOX10	SLC22A20P	Supressed Under-Expressed
SOX10	SLC27A2	Supressed Under-Expressed
SOX10	SMCO2	Supressed Under-Expressed
SOX10	SNHG22	Supressed Under-Expressed
SOX10	SOWAHB	Supressed Under-Expressed
SOX10	SOWAHD	Supressed Under-Expressed
SOX10	SP6	Supressed Under-Expressed
SOX10	STAT4	Supressed Under-Expressed
SOX10	SUSD4	Supressed Under-Expressed
SOX10	TMC5	Supressed Under-Expressed
SOX10	TMEM25	Supressed Under-Expressed
SOX10	TMEM37	Supressed Under-Expressed
SOX10	TNFRSF10A-AS1	Supressed Under-Expressed
SOX10	TNFRSF10D	Supressed Under-Expressed
SOX10	TTC6	Supressed Under-Expressed
SOX10	TTC9	Supressed Under-Expressed
SOX10	ULBP1	Supressed Under-Expressed
SOX10	WNT7B	Supressed Under-Expressed
SOX10	ZBED6CL	Supressed Under-Expressed
STRN4	LINC02577	Supressed Under-Expressed
ZEB2	CAMSAP3	Supressed Under-Expressed
ZEB2	CRB3	Supressed Under-Expressed
ZEB2	DSC2	Supressed Under-Expressed
ZEB2	EVPL	Supressed Under-Expressed
ZEB2	KRT8P10	Supressed Under-Expressed
ZEB2	KRT8P45	Supressed Under-Expressed
ZEB2	MARVELD2	Supressed Under-Expressed
ZEB2	OR7E14P	Supressed Under-Expressed
ZEB2	WNT7B	Supressed Under-Expressed
ADSL	LHFPL6	Under-Expressed
FCGR2B	ZNF563	Under-Expressed
FOXA1	AXL	Under-Expressed
FOXA1	DKK3	Under-Expressed
FOXA1	DZIP1L	Under-Expressed
FOXA1	EMP3	Under-Expressed
FOXA1	ETS1	Under-Expressed
FOXA1	IKBIP	Under-Expressed
FOXA1	KIRREL1	Under-Expressed
FOXA1	PPP1R18	Under-Expressed
FOXA1	RAB34	Under-Expressed
FOXA1	SLC16A1-AS1	Under-Expressed
FOXA1	TUBB6	Under-Expressed
FOXA1	VIM	Under-Expressed
HLA-J	CATSPER3	Under-Expressed
HLA-J	CCDC113	Under-Expressed
HLA-J	F2RL1	Under-Expressed
HLA-J	FER1L4	Under-Expressed
HLA-J	KRT18	Under-Expressed
HLA-J	LAMA5	Under-Expressed
HLA-J	LAMC2	Under-Expressed
HLA-J	OCLN	Under-Expressed
HLA-J	PPP1R13L	Under-Expressed
HLA-J	PSD4	Under-Expressed
HLA-J	TBC1D2	Under-Expressed
RAB15	EPAS1	Under-Expressed
RAB15	SYTL3	Under-Expressed
SOX10	ABCA3	Under-Expressed
SOX10	ABCC3	Under-Expressed
SOX10	ACTR3C	Under-Expressed
SOX10	ADK	Under-Expressed
SOX10	AIG1	Under-Expressed
SOX10	AJUBA	Under-Expressed
SOX10	AKAP5	Under-Expressed
SOX10	ALS2CL	Under-Expressed
SOX10	AMPD3	Under-Expressed
SOX10	AP1M2	Under-Expressed
SOX10	ARHGAP27	Under-Expressed
SOX10	ARHGEF16	Under-Expressed
SOX10	ARNTL2	Under-Expressed
SOX10	ARNTL2-AS1	Under-Expressed
SOX10	ARRDC1	Under-Expressed
SOX10	ASS1	Under-Expressed
SOX10	ATP2C2-AS1	Under-Expressed
SOX10	ATP8B1	Under-Expressed
SOX10	BCAS4	Under-Expressed
SOX10	BOK	Under-Expressed
SOX10	C11orf80	Under-Expressed
SOX10	C4orf36	Under-Expressed
SOX10	C6orf99	Under-Expressed
SOX10	C9orf163	Under-Expressed
SOX10	CAMK2G	Under-Expressed
SOX10	CASZ1	Under-Expressed
SOX10	CATSPER3	Under-Expressed
SOX10	CCDC6	Under-Expressed
SOX10	CCDC84	Under-Expressed
SOX10	CCDC85C	Under-Expressed
SOX10	CCDC88B	Under-Expressed
SOX10	CCDC88C	Under-Expressed
SOX10	CD24P4	Under-Expressed
SOX10	CDCP1	Under-Expressed
SOX10	CDR2L	Under-Expressed
SOX10	CEACAM19	Under-Expressed
SOX10	CEBPA	Under-Expressed
SOX10	CEBPG	Under-Expressed
SOX10	CENPV	Under-Expressed
SOX10	CLDN7	Under-Expressed
SOX10	CLSTN3	Under-Expressed
SOX10	CLU	Under-Expressed
SOX10	CMIP	Under-Expressed
SOX10	CMTM4	Under-Expressed
SOX10	CNKSR1	Under-Expressed
SOX10	CNN2	Under-Expressed
SOX10	CRABP2	Under-Expressed
SOX10	CRACR2B	Under-Expressed
SOX10	DDAH1	Under-Expressed
SOX10	DENND3	Under-Expressed
SOX10	DLG5	Under-Expressed
SOX10	DSE	Under-Expressed
SOX10	EDN1	Under-Expressed
SOX10	EGFR	Under-Expressed
SOX10	ELF3-AS1	Under-Expressed
SOX10	EPB41L4B	Under-Expressed
SOX10	EPCAM	Under-Expressed
SOX10	EPHB2	Under-Expressed
SOX10	ESRP2	Under-Expressed
SOX10	F2RL1	Under-Expressed
SOX10	FAM160A1	Under-Expressed
SOX10	FAM241B	Under-Expressed
SOX10	FER1L4	Under-Expressed
SOX10	FERMT1	Under-Expressed
SOX10	FGD6	Under-Expressed
SOX10	FOXA1	Under-Expressed
SOX10	FSCN2	Under-Expressed
SOX10	GLIS2	Under-Expressed
SOX10	GOLGA2P5	Under-Expressed
SOX10	GOLPH3L	Under-Expressed
SOX10	GPRC5D-AS1	Under-Expressed
SOX10	GSDMB	Under-Expressed
SOX10	GSE1	Under-Expressed
SOX10	HDAC7	Under-Expressed
SOX10	HES4	Under-Expressed
SOX10	HNRNPA1P33	Under-Expressed
SOX10	HSD11B2	Under-Expressed
SOX10	IL15RA	Under-Expressed
SOX10	IL18	Under-Expressed
SOX10	IL4R	Under-Expressed
SOX10	IMPDH1P5	Under-Expressed
SOX10	ITGB4	Under-Expressed
SOX10	JAG2	Under-Expressed
SOX10	JUP	Under-Expressed
SOX10	KCNK6	Under-Expressed
SOX10	KHDC1	Under-Expressed
SOX10	KIAA1522	Under-Expressed
SOX10	KIAA1671	Under-Expressed
SOX10	KRT18	Under-Expressed
SOX10	KRT7	Under-Expressed
SOX10	KRT7-AS	Under-Expressed
SOX10	KRT8	Under-Expressed
SOX10	KRT8P3	Under-Expressed
SOX10	KRT8P33	Under-Expressed
SOX10	LAMA3	Under-Expressed
SOX10	LAMA5	Under-Expressed
SOX10	LAMA5-AS1	Under-Expressed
SOX10	LAMC2	Under-Expressed
SOX10	LINC01106	Under-Expressed
SOX10	LINC01123	Under-Expressed
SOX10	LINC02298	Under-Expressed
SOX10	LSR	Under-Expressed
SOX10	MAP3K21	Under-Expressed
SOX10	MAP3K8	Under-Expressed
SOX10	MAPK13	Under-Expressed
SOX10	MCU	Under-Expressed
SOX10	MEST	Under-Expressed
SOX10	MICAL2	Under-Expressed
SOX10	MUC1	Under-Expressed
SOX10	MYO5B	Under-Expressed
SOX10	MYO5C	Under-Expressed
SOX10	MYO6	Under-Expressed
SOX10	MYORG	Under-Expressed
SOX10	NFKBIA	Under-Expressed
SOX10	NMU	Under-Expressed
SOX10	NOXA1	Under-Expressed
SOX10	NT5C2	Under-Expressed
SOX10	NUAK2	Under-Expressed
SOX10	OCIAD2	Under-Expressed
SOX10	OCLN	Under-Expressed
SOX10	P4HTM	Under-Expressed
SOX10	PACS2	Under-Expressed
SOX10	PARD6B	Under-Expressed
SOX10	PATJ	Under-Expressed
SOX10	PAWR	Under-Expressed
SOX10	PCBD2	Under-Expressed
SOX10	PDLIM1	Under-Expressed
SOX10	PIK3IP1	Under-Expressed
SOX10	PIM1	Under-Expressed
SOX10	PITX1	Under-Expressed
SOX10	PKP3	Under-Expressed
SOX10	PLAU	Under-Expressed
SOX10	PLCD3	Under-Expressed
SOX10	PPA1	Under-Expressed
SOX10	PPL	Under-Expressed
SOX10	PPP1R13L	Under-Expressed
SOX10	PPP1R26-AS1	Under-Expressed
SOX10	PRKCI	Under-Expressed
SOX10	PROB1	Under-Expressed
SOX10	PSD4	Under-Expressed
SOX10	PTBP3	Under-Expressed
SOX10	PTPN6	Under-Expressed
SOX10	PXMP2	Under-Expressed
SOX10	RAB3IP	Under-Expressed
SOX10	RASSF7	Under-Expressed
SOX10	RFFL	Under-Expressed
SOX10	RHOV	Under-Expressed
SOX10	RRAS2	Under-Expressed
SOX10	SCNN1A	Under-Expressed
SOX10	SEMA3F	Under-Expressed
SOX10	SFN	Under-Expressed
SOX10	SGMS1	Under-Expressed
SOX10	SGPL1	Under-Expressed
SOX10	SH2D4A	Under-Expressed
SOX10	SH3GLB2	Under-Expressed
SOX10	SHROOM3	Under-Expressed
SOX10	SIPA1L3	Under-Expressed
SOX10	SLC12A6	Under-Expressed
SOX10	SLC29A2	Under-Expressed
SOX10	SLC2A8	Under-Expressed
SOX10	SOX9	Under-Expressed
SOX10	SPATA32	Under-Expressed
SOX10	SPINT2	Under-Expressed
SOX10	STYK1	Under-Expressed
SOX10	SUSD1	Under-Expressed
SOX10	SYTL1	Under-Expressed
SOX10	TBC1D2	Under-Expressed
SOX10	TESMIN	Under-Expressed
SOX10	TJP1	Under-Expressed
SOX10	TMEM184A	Under-Expressed
SOX10	TMEM216	Under-Expressed
SOX10	TNFRSF10A	Under-Expressed
SOX10	TNFRSF25	Under-Expressed
SOX10	TOR4A	Under-Expressed
SOX10	TSPAN15	Under-Expressed
SOX10	TSTD1	Under-Expressed
SOX10	TTC28-AS1	Under-Expressed
SOX10	TTC7A	Under-Expressed
SOX10	TUBA4A	Under-Expressed
SOX10	TUFT1	Under-Expressed
SOX10	VEZT	Under-Expressed
SOX10	VWA7	Under-Expressed
SOX10	WNT3	Under-Expressed
SOX10	WWC1	Under-Expressed
SOX10	ZC3H12A	Under-Expressed
SOX10	ZDHHC2	Under-Expressed
SOX10	ZEB1-AS1	Under-Expressed
SOX10	ZNF165	Under-Expressed
SOX10	ZNF33A	Under-Expressed
SOX10	ZNF48	Under-Expressed
SOX10	ZNF620	Under-Expressed
SOX10	ZNRF1	Under-Expressed
SOX10	ZSCAN31	Under-Expressed
STRN4	FOSL1	Under-Expressed
STRN4	ITGA3	Under-Expressed
STRN4	MT2A	Under-Expressed
STRN4	MYOF	Under-Expressed
STRN4	PSMB9	Under-Expressed
STRN4	UPP1	Under-Expressed
TXNDC17	DSP	Under-Expressed
TXNDC17	MISP	Under-Expressed
ZEB2	C19orf33	Under-Expressed
ZEB2	CHMP4C	Under-Expressed
ZEB2	ELF3	Under-Expressed
ZEB2	ELF3-AS1	Under-Expressed
ZEB2	EPCAM	Under-Expressed
ZEB2	ESRP2	Under-Expressed
ZEB2	GRB7	Under-Expressed
ZEB2	HID1	Under-Expressed
ZEB2	KCNK1	Under-Expressed
ZEB2	KRT19	Under-Expressed
ZEB2	KRT8	Under-Expressed
ZEB2	KRT8P3	Under-Expressed
ZEB2	LAMA5	Under-Expressed
ZEB2	LAMA5-AS1	Under-Expressed
ZEB2	LSR	Under-Expressed
ZEB2	PATJ	Under-Expressed
ZEB2	PPL	Under-Expressed
ZEB2	PTPN6	Under-Expressed
ZEB2	SCNN1A	Under-Expressed
ZEB2	SFN	Under-Expressed
ZEB2	SHROOM3	Under-Expressed
ZEB2	SPINT2	Under-Expressed
ZEB2	SYTL1	Under-Expressed
ZEB2	TMEM184A	Under-Expressed
ZEB2	TMEM238	Under-Expressed
ZEB2	ZNF165	Under-Expressed
SOX10	BFAR	Seesaw
SOX10	MIEF1	Seesaw
SOX10	PLA2G4A	Seesaw
SOX10	SPRED2	Seesaw
SOX10	SSX1	Seesaw
SOX10	TBC1D10A	Seesaw
PAX8	IL4I1	Seesaw Over-Expressed
SOX10	BCHE	Seesaw Over-Expressed
SOX10	CALU	Seesaw Over-Expressed
SOX10	CHST2	Seesaw Over-Expressed
SOX10	DIRAS1	Seesaw Over-Expressed
SOX10	ERBB3	Seesaw Over-Expressed
SOX10	HOXD12	Seesaw Over-Expressed
SOX10	LINC01010	Seesaw Over-Expressed
SOX10	EZR	Seesaw Under-Expressed
SOX10	EZR-AS1	Seesaw Under-Expressed
SOX10	SGMS2	Seesaw Under-Expressed
FOXA1	FOXA1	Seesaw Separable Over-Expressed
FOXA1	HID1	Seesaw Separable Over-Expressed
FOXA1	SPDEF	Seesaw Separable Over-Expressed
PAX8	PAX8	Seesaw Separable Over-Expressed
SOX10	SDC3	Seesaw Separable Over-Expressed
BRAF	TNFRSF14	Separable Over-Expressed
BRAF	TNFRSF14-AS1	Separable Over-Expressed
FOXA1	CATSPERB	Separable Over-Expressed
FOXA1	TTC6	Separable Over-Expressed
HLA-J	CPN1	Separable Over-Expressed
HLA-J	FCGR2A	Separable Over-Expressed
HLA-J	INPP5F	Separable Over-Expressed
HLA-J	LINC02119	Separable Over-Expressed
HLA-J	MRGPRX4	Separable Over-Expressed
HNF1B	HGD	Separable Over-Expressed
SOX10	ABCB4	Separable Over-Expressed
SOX10	ABCB5	Separable Over-Expressed
SOX10	ACP5	Separable Over-Expressed
SOX10	ALX1	Separable Over-Expressed
SOX10	ANKRD44	Separable Over-Expressed
SOX10	ANKRD54	Separable Over-Expressed
SOX10	AP1S2	Separable Over-Expressed
SOX10	APOD	Separable Over-Expressed
SOX10	ART3	Separable Over-Expressed
SOX10	ATOX1	Separable Over-Expressed
SOX10	ATP10B	Separable Over-Expressed
SOX10	BCL2A1	Separable Over-Expressed
SOX10	BEST1	Separable Over-Expressed
SOX10	BIN3	Separable Over-Expressed
SOX10	C10orf90	Separable Over-Expressed
SOX10	C19orf71	Separable Over-Expressed
SOX10	CAPN3	Separable Over-Expressed
SOX10	CBX3P7	Separable Over-Expressed
SOX10	CD200	Separable Over-Expressed
SOX10	CD63	Separable Over-Expressed
SOX10	CD96	Separable Over-Expressed
SOX10	CDH19	Separable Over-Expressed
SOX10	CHL1	Separable Over-Expressed
SOX10	CNP	Separable Over-Expressed
SOX10	COL19A1	Separable Over-Expressed
SOX10	COL9A3	Separable Over-Expressed
SOX10	CPN1	Separable Over-Expressed
SOX10	CSPG4	Separable Over-Expressed
SOX10	CTSK	Separable Over-Expressed
SOX10	CYP27A1	Separable Over-Expressed
SOX10	DAAM2	Separable Over-Expressed
SOX10	DCT	Separable Over-Expressed
SOX10	EDNRB	Separable Over-Expressed
SOX10	EGR3	Separable Over-Expressed
SOX10	EN2	Separable Over-Expressed
SOX10	ENTHD1	Separable Over-Expressed
SOX10	EXTL1	Separable Over-Expressed
SOX10	FABP7	Separable Over-Expressed
SOX10	FAM167B	Separable Over-Expressed
SOX10	FAM180B	Separable Over-Expressed
SOX10	FAM210A	Separable Over-Expressed
SOX10	FAM69C	Separable Over-Expressed
SOX10	FAM78B	Separable Over-Expressed
SOX10	FAM86DP	Separable Over-Expressed
SOX10	FARP2	Separable Over-Expressed
SOX10	FBXO7	Separable Over-Expressed
SOX10	FCGR2A	Separable Over-Expressed
SOX10	FCMR	Separable Over-Expressed
SOX10	FCRLA	Separable Over-Expressed
SOX10	FMN1	Separable Over-Expressed
SOX10	FOXD3	Separable Over-Expressed
SOX10	FRG2DP	Separable Over-Expressed
SOX10	GAPDHP27	Separable Over-Expressed
SOX10	GAPDHP32	Separable Over-Expressed
SOX10	GAPDHP33	Separable Over-Expressed
SOX10	GJB1	Separable Over-Expressed
SOX10	GNG2	Separable Over-Expressed
SOX10	GNG7	Separable Over-Expressed
SOX10	GPM6B	Separable Over-Expressed
SOX10	GPNMB	Separable Over-Expressed
SOX10	GPR137B	Separable Over-Expressed
SOX10	GRASP	Separable Over-Expressed
SOX10	GYPC	Separable Over-Expressed
SOX10	HCCAT5	Separable Over-Expressed
SOX10	HCG20	Separable Over-Expressed
SOX10	HILS1	Separable Over-Expressed
SOX10	HLA-DPB1	Separable Over-Expressed
SOX10	HMCN1	Separable Over-Expressed
SOX10	HMG20B	Separable Over-Expressed
SOX10	HPS5	Separable Over-Expressed
SOX10	HSD3BP5	Separable Over-Expressed
SOX10	HSPA7	Separable Over-Expressed
SOX10	IGSF11	Separable Over-Expressed
SOX10	IL16	Separable Over-Expressed
SOX10	INPP5F	Separable Over-Expressed
SOX10	IRF4	Separable Over-Expressed
SOX10	ITGA9	Separable Over-Expressed
SOX10	ITIH6	Separable Over-Expressed
SOX10	ITPKB	Separable Over-Expressed
SOX10	KAT2B	Separable Over-Expressed
SOX10	KIF6	Separable Over-Expressed
SOX10	LDHAP2	Separable Over-Expressed
SOX10	LEF1	Separable Over-Expressed
SOX10	LEF1-AS1	Separable Over-Expressed
SOX10	LGI3	Separable Over-Expressed
SOX10	LHFPL3-AS1	Separable Over-Expressed
SOX10	LINC00326	Separable Over-Expressed
SOX10	LINC00327	Separable Over-Expressed
SOX10	LINC00518	Separable Over-Expressed
SOX10	LINC00520	Separable Over-Expressed
SOX10	LINC00622	Separable Over-Expressed
SOX10	LINC01198	Separable Over-Expressed
SOX10	LINC01293	Separable Over-Expressed
SOX10	LINC01366	Separable Over-Expressed
SOX10	LINC01531	Separable Over-Expressed
SOX10	LINC02099	Separable Over-Expressed
SOX10	LINC02119	Separable Over-Expressed
SOX10	LINC02199	Separable Over-Expressed
SOX10	LINC02367	Separable Over-Expressed
SOX10	LYST	Separable Over-Expressed
SOX10	LZTS1	Separable Over-Expressed
SOX10	MFSD12	Separable Over-Expressed
SOX10	MIA	Separable Over-Expressed
SOX10	MIR3142HG	Separable Over-Expressed
SOX10	MIR5689HG	Separable Over-Expressed
SOX10	MITF	Separable Over-Expressed
SOX10	MLANA	Separable Over-Expressed
SOX10	MMP17	Separable Over-Expressed
SOX10	MMP8	Separable Over-Expressed
SOX10	MPZ	Separable Over-Expressed
SOX10	MRGPRX4	Separable Over-Expressed
SOX10	MXI1	Separable Over-Expressed
SOX10	MYO5A	Separable Over-Expressed
SOX10	OLIG2	Separable Over-Expressed
SOX10	OR7E101P	Separable Over-Expressed
SOX10	P2RX7	Separable Over-Expressed
SOX10	PAX3	Separable Over-Expressed
SOX10	PDLIM1P4	Separable Over-Expressed
SOX10	PFKFB4	Separable Over-Expressed
SOX10	PHACTR1	Separable Over-Expressed
SOX10	PHACTR2P1	Separable Over-Expressed
SOX10	PKNOX2	Separable Over-Expressed
SOX10	PLA1A	Separable Over-Expressed
SOX10	PLOD3	Separable Over-Expressed
SOX10	PLP1	Separable Over-Expressed
SOX10	PMP2	Separable Over-Expressed
SOX10	PRDM7	Separable Over-Expressed
SOX10	PRR7-AS1	Separable Over-Expressed
SOX10	PRSS33	Separable Over-Expressed
SOX10	PTCRA	Separable Over-Expressed
SOX10	PYGB	Separable Over-Expressed
SOX10	RENBP	Separable Over-Expressed
SOX10	RHOJ	Separable Over-Expressed
SOX10	RNF125	Separable Over-Expressed
SOX10	ROPN1	Separable Over-Expressed
SOX10	ROPN1B	Separable Over-Expressed
SOX10	RXRG	Separable Over-Expressed
SOX10	S100B	Separable Over-Expressed
SOX10	SAMMSON	Separable Over-Expressed
SOX10	SGCD	Separable Over-Expressed
SOX10	SHC4	Separable Over-Expressed
SOX10	SLAMF9	Separable Over-Expressed
SOX10	SLC16A6	Separable Over-Expressed
SOX10	SLC45A2	Separable Over-Expressed
SOX10	SLC5A4	Separable Over-Expressed
SOX10	SMIM25	Separable Over-Expressed
SOX10	SNCA	Separable Over-Expressed
SOX10	SNRPB2	Separable Over-Expressed
SOX10	SOX10	Separable Over-Expressed
SOX10	SOX5	Separable Over-Expressed
SOX10	SRPX	Separable Over-Expressed
SOX10	ST3GAL4	Separable Over-Expressed
SOX10	ST3GAL6	Separable Over-Expressed
SOX10	ST3GAL6-AS1	Separable Over-Expressed
SOX10	ST6GALNAC3	Separable Over-Expressed
SOX10	ST8SIA1	Separable Over-Expressed
SOX10	TBC1D7	Separable Over-Expressed
SOX10	TBX2	Separable Over-Expressed
SOX10	TEX41	Separable Over-Expressed
SOX10	TMEM229B	Separable Over-Expressed
SOX10	TMTC2	Separable Over-Expressed
SOX10	TNFRSF14	Separable Over-Expressed
SOX10	TNFRSF14-AS1	Separable Over-Expressed
SOX10	TRIM51	Separable Over-Expressed
SOX10	TRIM63	Separable Over-Expressed
SOX10	TRPV2	Separable Over-Expressed
SOX10	TYR	Separable Over-Expressed
SOX10	TYRL	Separable Over-Expressed
SOX10	TYRP1	Separable Over-Expressed
SOX10	UCN2	Separable Over-Expressed
SOX10	ZEB2-AS1	Separable Over-Expressed
SOX10	ZFYVE16	Separable Over-Expressed
SOX10	ZNF697	Separable Over-Expressed
ZEB2	ZEB2	Separable Over-Expressed
ZEB2	ZEB2-AS1	Separable Over-Expressed
PRMT5	MTAP	Separable Supressed Under-Expressed
SMARCA2	SMARCA4	Separable Under-Expressed
STRN4	TNFRSF12A	Separable Under-Expressed
BRAF	AP1S1
FCGR2B	HINFP
FCGR2B	LINC00473
FOXA1	TRAF4
HLA-J	C4orf36
HLA-J	CCDC84
HLA-J	CTNNB1
HLA-J	GAS2L3
HLA-J	ZNRF1
HNF1B	PCBD1
RAB15	DNAJC11
RAB15	MARCKSL1
SOX10	AARS2
SOX10	ABCB9
SOX10	ABHD6
SOX10	ACTN2
SOX10	ACVR1
SOX10	ADGRA2
SOX10	AGAP3
SOX10	AGK
SOX10	AGPAT1
SOX10	ALK
SOX10	ANXA7
SOX10	APOBEC3C
SOX10	ASH2L
SOX10	ATG101
SOX10	ATP6V1F
SOX10	B3GALT2
SOX10	BECN1
SOX10	BMX
SOX10	BNIP2
SOX10	BORCS8
SOX10	BTD
SOX10	BVES
SOX10	C11orf24
SOX10	C16orf47
SOX10	CAMKK2
SOX10	CDC42SE2
SOX10	CDK5
SOX10	CHAMP1
SOX10	CNST
SOX10	COL25A1
SOX10	CPOX
SOX10	CREBL2
SOX10	CRISPLD1
SOX10	CYB5R3
SOX10	CYREN
SOX10	DACT1
SOX10	DOCK7
SOX10	DYNLT1
SOX10	EDEM1
SOX10	ETV3
SOX10	EXOSC4
SOX10	FAM138A
SOX10	FAM198B
SOX10	FBXO34
SOX10	FMNL3
SOX10	FN1
SOX10	FOXRED2
SOX10	GAS1
SOX10	GAS1RR
SOX10	GLRX2
SOX10	GNG12
SOX10	HEXA
SOX10	HOXD13
SOX10	HOXD8
SOX10	ICK
SOX10	IFNGR2
SOX10	IGF2R
SOX10	KCNA2
SOX10	LAMP2
SOX10	LINC00473
SOX10	LINC01563
SOX10	LINC01608
SOX10	LMF2
SOX10	LRPAP1
SOX10	LRRC58
SOX10	LUM
SOX10	MAD1L1
SOX10	MAP3K11
SOX10	MAPKBP1
SOX10	2020-03-05
SOX10	MARK2
SOX10	MFGE8
SOX10	MOCS1
SOX10	MPPED2
SOX10	MTPN
SOX10	MYO9B
SOX10	NOV
SOX10	PEX13
SOX10	PEX26
SOX10	PKIG
SOX10	POMGNT1
SOX10	POMP
SOX10	PPM1F
SOX10	PPP2R2D
SOX10	PREX1
SOX10	PSAP
SOX10	PSEN1
SOX10	PSMB4
SOX10	PSMD6
SOX10	RAB4B
SOX10	RAB5C
SOX10	RAB7A
SOX10	RASSF8
SOX10	RCE1
SOX10	RNF14
SOX10	RSPRY1
SOX10	SACM1L
SOX10	SAMM50
SOX10	SCARB2
SOX10	2020-09-09
SOX10	SETD3
SOX10	SLC16A4
SOX10	SLC26A6
SOX10	SLC35B2
SOX10	SLC37A3
SOX10	SLC5A9
SOX10	SMPD1
SOX10	SNX30
SOX10	SPATA13
SOX10	SRGAP2B
SOX10	SRGAP2C
SOX10	SRRD
SOX10	TANC1
SOX10	TCFL5
SOX10	TFP1
SOX10	TIMMDC1
SOX10	TMCC1
SOX10	TMEM170A
SOX10	TMEM192
SOX10	TMEM199
SOX10	TMEM201
SOX10	TNFAIP6
SOX10	TOMM7
SOX10	TOR1AIP1
SOX10	TP53RK
SOX10	TRMU
SOX10	TSNAX
SOX10	TSPAN4
SOX10	TTL
SOX10	TTLL4
SOX10	UBXN8
SOX10	UNC80
SOX10	USP4
SOX10	WDPCP
SOX10	WDR61
SOX10	ZADH2
SOX10	ZC3H7A
SOX10	ZC3HC1
SOX10	ZCCHC17
SOX10	ZNF24
SOX10	ZNF300P1
SOX10	ZNF33B
SOX10	ZNF654
SOX10	ZNHIT1
STRN4	ANKRD46
STRN4	PATZ1

## Sheet: Dependent-Predictor Cleaned
Dependent Gene	Dependent Predictor	Type of Expression Predictor
SOX10	MARC1	Supressed Under-Expressed
SOX10	MARC5	Other
SOX10	SEPT9	Other
SOX10	A2M	Over-Expressed
SOX10	A4GALT	Supressed Under-Expressed
SOX10	AARS2	Other
SOX10	ABCA3	Under-Expressed
SOX10	ABCA6	Over-Expressed
SOX10	ABCA9	Over-Expressed
SOX10	ABCB4	Separable Over-Expressed
SOX10	ABCB5	Separable Over-Expressed
SOX10	ABCB9	Other
SOX10	ABCC3	Under-Expressed
SOX10	ABCC6	Supressed Under-Expressed
SOX10	ABHD6	Other
SOX10	ABL2	Over-Expressed
SOX10	ACAN	Over-Expressed
SOX10	ACOT7	Over-Expressed
SOX10	ACP5	Separable Over-Expressed
SOX10	ACSL1	Over-Expressed
SOX10	ACSL3	Over-Expressed
SOX10	ACSS1	Over-Expressed
SOX10	ACTBP7	Over-Expressed
SOX10	ACTN2	Other
SOX10	ACTR3C	Under-Expressed
SOX10	ACVR1	Other
SOX10	ADAM23	Over-Expressed
SOX10	ADAMTS17	Over-Expressed
SOX10	ADAP2	Supressed Under-Expressed
HLA-J	ADCY1	Over-Expressed
SOX10	ADCY1	Over-Expressed
SOX10	ADGRA2	Other
SOX10	ADK	Under-Expressed
SOX10	AFAP1L1	Over-Expressed
SOX10	AGA	Over-Expressed
SOX10	AGAP3	Other
SOX10	AGK	Other
SOX10	AGPAT1	Other
SOX10	AIG1	Under-Expressed
SOX10	AJUBA	Under-Expressed
SOX10	AKAP5	Under-Expressed
SOX10	ALK	Other
SOX10	ALOXE3	Supressed Under-Expressed
SOX10	ALS2CL	Under-Expressed
SOX10	ALX1	Separable Over-Expressed
SOX10	AMPD3	Under-Expressed
SOX10	ANGPTL1	Over-Expressed
SMARCA2	ANGPTL2	Supressed Under-Expressed
SOX10	ANKRD28	Over-Expressed
SOX10	ANKRD30B	Over-Expressed
FOXA1	ANKRD33B	Supressed Under-Expressed
SOX10	ANKRD44	Separable Over-Expressed
STRN4	ANKRD46	Other
SOX10	ANKRD54	Separable Over-Expressed
SOX10	ANO9	Supressed Under-Expressed
SOX10	ANXA5	Over-Expressed
SOX10	ANXA7	Other
SOX10	AP1M2	Under-Expressed
BRAF	AP1S1	Other
HLA-J	AP1S2	Over-Expressed
SOX10	AP1S2	Separable Over-Expressed
SOX10	APOBEC3C	Other
SOX10	APOD	Separable Over-Expressed
SOX10	ARAP3	Over-Expressed
SOX10	ARHGAP15	Over-Expressed
SOX10	ARHGAP27	Under-Expressed
SOX10	ARHGAP31	Over-Expressed
SOX10	ARHGEF11	Over-Expressed
SOX10	ARHGEF16	Under-Expressed
FOXA1	ARHGEF38	Over-Expressed
SOX10	ARMC9	Over-Expressed
SOX10	ARNT2	Over-Expressed
SOX10	ARNTL2	Under-Expressed
SOX10	ARPC1B	Over-Expressed
SOX10	ARRDC1	Under-Expressed
SOX10	ARSB	Over-Expressed
SOX10	ART3	Separable Over-Expressed
SOX10	ASB2	Over-Expressed
SOX10	ASB9	Over-Expressed
SOX10	ASH2L	Other
SOX10	ASPA	Over-Expressed
SOX10	ASS1	Under-Expressed
SOX10	ATG101	Other
SOX10	ATOX1	Separable Over-Expressed
SOX10	ATP10B	Separable Over-Expressed
SOX10	ATP1A1	Over-Expressed
SOX10	ATP2C2	Under-Expressed
SOX10	ATP6V0A4	Over-Expressed
SOX10	ATP6V1B1	Over-Expressed
SOX10	ATP6V1B2	Over-Expressed
SOX10	ATP6V1E1	Over-Expressed
SOX10	ATP6V1F	Other
SOX10	ATP8B1	Under-Expressed
FCGR2B	AVPI1	Over-Expressed
FOXA1	AXL	Under-Expressed
SOX10	B3GALNT2P1	Over-Expressed
SOX10	B3GALT2	Other
SOX10	B4GALT6	Over-Expressed
SOX10	BACE2	Over-Expressed
SOX10	BAMBI	Over-Expressed
SOX10	BBS5	Over-Expressed
SOX10	BCAS3	Over-Expressed
SOX10	BCAS4	Under-Expressed
SOX10	BCHE	Seesaw Over-Expressed
SOX10	BCL2A1	Separable Over-Expressed
SOX10	BECN1	Other
SOX10	BEST1	Separable Over-Expressed
SOX10	BFAR	Seesaw
SOX10	BIN3	Separable Over-Expressed
SMARCA2	BIRC3	Over-Expressed
SOX10	BMX	Other
SOX10	BNC2	Over-Expressed
SOX10	BNIP2	Other
SOX10	BOK	Under-Expressed
SOX10	BORCS8	Other
SOX10	BTBD19	Over-Expressed
SOX10	BTBD3	Over-Expressed
SOX10	BTD	Other
SOX10	BTN2A2	Over-Expressed
SOX10	BVES	Other
SOX10	C10orf90	Separable Over-Expressed
SOX10	C11orf24	Other
SOX10	C11orf80	Under-Expressed
SOX10	C15orf54	Over-Expressed
SOX10	C16orf47	Other
SOX10	C19orf33	Supressed Under-Expressed
ZEB2	C19orf33	Under-Expressed
SOX10	C19orf71	Separable Over-Expressed
SOX10	C3AR1	Over-Expressed
SOX10	C3orf70	Over-Expressed
HLA-J	C4orf36	Other
SOX10	C4orf36	Under-Expressed
SOX10	C4orf54	Over-Expressed
SOX10	C5orf66	Supressed Under-Expressed
SOX10	C6orf132	Supressed Under-Expressed
SOX10	C6orf99	Under-Expressed
SMARCA2	C8orf37	Over-Expressed
FOXA1	C9orf152	Over-Expressed
SOX10	C9orf163	Under-Expressed
SOX10	CA8	Over-Expressed
SOX10	CABLES1	Over-Expressed
SOX10	CADM1	Over-Expressed
SOX10	CALU	Seesaw Over-Expressed
SOX10	CAMK1D	Supressed Under-Expressed
SOX10	CAMK2G	Under-Expressed
SOX10	CAMKK2	Other
SOX10	CAMSAP3	Supressed Under-Expressed
ZEB2	CAMSAP3	Supressed Under-Expressed
SOX10	CAPN3	Separable Over-Expressed
ADSL	CAPN8	Over-Expressed
FOXA1	CAPN9	Over-Expressed
SOX10	CASC8	Supressed Under-Expressed
SOX10	CASQ2	Over-Expressed
SOX10	CASZ1	Under-Expressed
HLA-J	CATSPER3	Under-Expressed
SOX10	CATSPER3	Under-Expressed
FOXA1	CATSPERB	Separable Over-Expressed
SOX10	CAVIN2	Supressed Under-Expressed
SOX10	CAVIN3	Over-Expressed
SOX10	CBR3	Over-Expressed
SOX10	CBX3P7	Separable Over-Expressed
HLA-J	CCDC113	Under-Expressed
SOX10	CCDC140	Over-Expressed
SOX10	CCDC6	Under-Expressed
HLA-J	CCDC84	Other
SOX10	CCDC84	Under-Expressed
SOX10	CCDC85C	Under-Expressed
SOX10	CCDC88B	Under-Expressed
SOX10	CCDC88C	Under-Expressed
SOX10	CD200	Separable Over-Expressed
SOX10	CD24P4	Under-Expressed
SOX10	CD63	Separable Over-Expressed
SOX10	CD96	Separable Over-Expressed
SOX10	CDC42SE2	Other
SOX10	CDCP1	Under-Expressed
SOX10	CDH19	Separable Over-Expressed
SOX10	CDK2AP1	Over-Expressed
SOX10	CDK5	Other
HLA-J	CDK5R1	Over-Expressed
SOX10	CDK5R1	Over-Expressed
MDM4	CDKN1A	Over-Expressed
SOX10	CDR2L	Under-Expressed
SOX10	CEACAM19	Under-Expressed
SOX10	CEBPA	Under-Expressed
SOX10	CEBPG	Under-Expressed
SOX10	CECR7	Over-Expressed
SOX10	CELF2	Over-Expressed
SOX10	CENPV	Under-Expressed
SOX10	CEP170P1	Over-Expressed
SOX10	CEP85L	Over-Expressed
SOX10	CES4A	Supressed Under-Expressed
SOX10	CFAP52	Supressed Under-Expressed
SOX10	CGB1	Supressed Under-Expressed
SOX10	CGB5	Supressed Under-Expressed
SOX10	CGB7	Supressed Under-Expressed
SOX10	CGNL1	Supressed Under-Expressed
SOX10	CHAMP1	Other
SOX10	CHDH	Supressed Under-Expressed
SOX10	CHL1	Separable Over-Expressed
SOX10	CHMP4C	Supressed Under-Expressed
ZEB2	CHMP4C	Under-Expressed
SOX10	CHPT1	Over-Expressed
SOX10	CHRNA6	Over-Expressed
SOX10	CHST10	Over-Expressed
RAB15	CHST15	Supressed Under-Expressed
SOX10	CHST15	Supressed Under-Expressed
SOX10	CHST2	Seesaw Over-Expressed
SOX10	CHST6	Over-Expressed
HLA-J	CITED1	Over-Expressed
SOX10	CITED1	Over-Expressed
SOX10	CLCN7	Over-Expressed
SOX10	CLDN7	Under-Expressed
SOX10	CLDN9	Supressed Under-Expressed
SOX10	CLIC3	Supressed Under-Expressed
SOX10	CLMAT3	Over-Expressed
ZEB2	CLMAT3	Over-Expressed
SOX10	CLSTN3	Under-Expressed
SOX10	CLU	Under-Expressed
SOX10	CMIP	Under-Expressed
SOX10	CMTM4	Under-Expressed
SOX10	CMTM5	Over-Expressed
SOX10	CNKSR1	Under-Expressed
SOX10	CNN2	Under-Expressed
SOX10	CNP	Separable Over-Expressed
ZEB2	CNRIP1	Over-Expressed
SOX10	CNST	Other
SOX10	COL15A1	Over-Expressed
HLA-J	COL19A1	Over-Expressed
SOX10	COL19A1	Separable Over-Expressed
SOX10	COL25A1	Other
SOX10	COL5A3	Over-Expressed
SOX10	COL9A3	Separable Over-Expressed
SOX10	CPB2	Over-Expressed
SOX10	CPEB1	Over-Expressed
HLA-J	CPN1	Separable Over-Expressed
SOX10	CPN1	Separable Over-Expressed
SOX10	CPOX	Other
SOX10	CPQ	Over-Expressed
SOX10	CRABP2	Under-Expressed
SOX10	CRACR2B	Under-Expressed
SOX10	CRB3	Supressed Under-Expressed
ZEB2	CRB3	Supressed Under-Expressed
SOX10	CREB3L2	Over-Expressed
SOX10	CREBL2	Other
SOX10	CRHBP	Over-Expressed
SOX10	CRISPLD1	Other
SOX10	CRTAP	Over-Expressed
SOX10	CRYBG2	Supressed Under-Expressed
SOX10	CSPG4	Separable Over-Expressed
SOX10	CSPG4P13	Over-Expressed
SOX10	CTHRC1	Over-Expressed
SOX10	CTLA4	Over-Expressed
HLA-J	CTNNB1	Other
SOX10	CTNNB1	Over-Expressed
SOX10	CTSF	Over-Expressed
SOX10	CTSK	Separable Over-Expressed
SOX10	CTTNBP2	Over-Expressed
SOX10	CTXND1	Over-Expressed
SOX10	CUBN	Over-Expressed
HLA-J	CXorf65	Over-Expressed
SOX10	CXorf65	Over-Expressed
SOX10	CYB5R3	Other
SOX10	CYP27A1	Separable Over-Expressed
SOX10	CYP2S1	Supressed Under-Expressed
SOX10	CYP7B1	Over-Expressed
SOX10	CYREN	Other
ZEB2	DAAM2	Over-Expressed
SOX10	DAAM2	Separable Over-Expressed
RAB15	DAB1	Over-Expressed
SOX10	DAB2	Over-Expressed
SOX10	DACT1	Other
SOX10	DACT3	Over-Expressed
SOX10	DCT	Separable Over-Expressed
SOX10	DDAH1	Under-Expressed
HLA-J	DDR2	Over-Expressed
SOX10	DDR2	Over-Expressed
ZEB2	DDR2	Over-Expressed
SOX10	DEFB131E	Over-Expressed
SOX10	DENND1C	Supressed Under-Expressed
SOX10	DENND3	Under-Expressed
SOX10	DGKG	Over-Expressed
SOX10	DGKI	Over-Expressed
SOX10	DIRAS1	Seesaw Over-Expressed
FOXA1	DKK3	Under-Expressed
SOX10	DLG5	Under-Expressed
SOX10	DLX1	Over-Expressed
SOX10	DNAH5	Supressed Under-Expressed
SOX10	DNAH9	Over-Expressed
RAB15	DNAJC11	Other
SOX10	DOCK10	Over-Expressed
SOX10	DOCK7	Other
SOX10	DOK7	Supressed Under-Expressed
SOX10	DPH3P1	Over-Expressed
ZEB2	DSC2	Supressed Under-Expressed
SOX10	DSE	Under-Expressed
TXNDC17	DSP	Under-Expressed
SOX10	DSTYK	Over-Expressed
SOX10	DUOX1	Supressed Under-Expressed
SOX10	DUSP10	Over-Expressed
SOX10	DUSP15	Over-Expressed
SOX10	DUSP4	Over-Expressed
SOX10	DUSP6	Over-Expressed
SOX10	DYNC1I1	Over-Expressed
SOX10	DYNLT1	Other
FOXA1	DZIP1L	Under-Expressed
SOX10	ECM1	Over-Expressed
SOX10	EDEM1	Other
SOX10	EDN1	Under-Expressed
SOX10	EDN2	Supressed Under-Expressed
SOX10	EDNRB	Separable Over-Expressed
SOX10	EGFR	Under-Expressed
SOX10	EGR3	Separable Over-Expressed
SOX10	ELF3	Supressed Under-Expressed
ZEB2	ELF3	Under-Expressed
SOX10	ELFN2	Supressed Under-Expressed
FOXA1	EMP3	Under-Expressed
SOX10	EN2	Separable Over-Expressed
SOX10	ENG	Over-Expressed
SOX10	ENOX1	Over-Expressed
SOX10	ENPP2	Over-Expressed
SOX10	ENPP7P2	Over-Expressed
SOX10	ENTHD1	Separable Over-Expressed
SOX10	ENTPD2	Supressed Under-Expressed
SOX10	ENTPD6	Over-Expressed
SOX10	ENTPD8	Supressed Under-Expressed
RAB15	EPAS1	Under-Expressed
HLA-J	EPB41L3	Over-Expressed
SOX10	EPB41L3	Over-Expressed
SOX10	EPB41L4B	Under-Expressed
SOX10	EPCAM	Under-Expressed
ZEB2	EPCAM	Under-Expressed
SOX10	EPHA3	Over-Expressed
SOX10	EPHB2	Under-Expressed
FOXA1	ERBB3	Over-Expressed
HLA-J	ERBB3	Over-Expressed
SOX10	ERBB3	Seesaw Over-Expressed
FOXA1	ERVE-1	Over-Expressed
PRMT5	ERVFRD-3	Supressed Under-Expressed
SOX10	ESRP2	Under-Expressed
ZEB2	ESRP2	Under-Expressed
FOXA1	ETS1	Under-Expressed
SOX10	ETV1	Over-Expressed
SOX10	ETV3	Other
SOX10	ETV4	Over-Expressed
SOX10	ETV5	Over-Expressed
SOX10	EVI2A	Over-Expressed
SOX10	EVPL	Supressed Under-Expressed
ZEB2	EVPL	Supressed Under-Expressed
SOX10	EXOSC4	Other
SOX10	EXPH5	Supressed Under-Expressed
SOX10	EXTL1	Separable Over-Expressed
SOX10	EZR	Seesaw Under-Expressed
HLA-J	F2RL1	Under-Expressed
SOX10	F2RL1	Under-Expressed
SOX10	FA2H	Supressed Under-Expressed
SOX10	FAAH2	Supressed Under-Expressed
HLA-J	FABP7	Over-Expressed
SOX10	FABP7	Separable Over-Expressed
SOX10	FAM138A	Other
SOX10	FAM160A1	Under-Expressed
SOX10	FAM167B	Separable Over-Expressed
SOX10	FAM180B	Separable Over-Expressed
SOX10	FAM198B	Other
SOX10	FAM210A	Separable Over-Expressed
SOX10	FAM210B	Over-Expressed
SOX10	FAM241B	Under-Expressed
FOXA1	FAM47E	Over-Expressed
SOX10	FAM69C	Separable Over-Expressed
SOX10	FAM78B	Separable Over-Expressed
SOX10	FAM86DP	Separable Over-Expressed
SOX10	FAM89A	Over-Expressed
SOX10	FARP2	Separable Over-Expressed
SOX10	FAXDC2	Over-Expressed
SOX10	FBXL7	Over-Expressed
SOX10	FBXO34	Other
SOX10	FBXO7	Separable Over-Expressed
HLA-J	FCGR2A	Separable Over-Expressed
SOX10	FCGR2A	Separable Over-Expressed
SOX10	FCGR2B	Over-Expressed
SOX10	FCGR2C	Over-Expressed
SOX10	FCMR	Separable Over-Expressed
SOX10	FCRLA	Separable Over-Expressed
FCGR2B	FCRLB	Over-Expressed
SOX10	FCRLB	Over-Expressed
MDM4	FDXR	Over-Expressed
HLA-J	FER1L4	Under-Expressed
SOX10	FER1L4	Under-Expressed
SOX10	FERMT1	Under-Expressed
SOX10	FGD6	Under-Expressed
SOX10	FGF7	Over-Expressed
SOX10	FGFBP2	Over-Expressed
SOX10	FILIP1L	Supressed Under-Expressed
SOX10	FKBP1A	Over-Expressed
SOX10	FKBP1C	Over-Expressed
SOX10	FLT1	Over-Expressed
SOX10	FMN1	Separable Over-Expressed
SOX10	FMN2	Over-Expressed
SOX10	FMNL2	Over-Expressed
SOX10	FMNL3	Other
ZEB2	FMNL3	Over-Expressed
SOX10	FN1	Other
SOX10	FNTB	Over-Expressed
SOX10	FOLH1	Over-Expressed
SOX10	FOLH1B	Over-Expressed
STRN4	FOSL1	Under-Expressed
FOXA1	FOXA1	Seesaw Separable Over-Expressed
SOX10	FOXA1	Under-Expressed
SOX10	FOXD3	Separable Over-Expressed
SOX10	FOXRED2	Other
SOX10	FREM1	Over-Expressed
SOX10	FRG2DP	Separable Over-Expressed
SOX10	FRMD5	Over-Expressed
SOX10	FSCN2	Under-Expressed
SOX10	FYN	Over-Expressed
SOX10	GADD45G	Supressed Under-Expressed
SOX10	GAPDHP23	Over-Expressed
SOX10	GAPDHP27	Separable Over-Expressed
SOX10	GAPDHP32	Separable Over-Expressed
SOX10	GAPDHP33	Separable Over-Expressed
SOX10	GAPLINC	Over-Expressed
SOX10	GAS1	Other
SOX10	GAS1RR	Other
HLA-J	GAS2L3	Other
SOX10	GAS2L3	Over-Expressed
SOX10	GDNF	Over-Expressed
SOX10	GHR	Over-Expressed
SOX10	GJA3	Over-Expressed
HLA-J	GJB1	Over-Expressed
SOX10	GJB1	Separable Over-Expressed
SOX10	GJC3	Over-Expressed
SOX10	GLIS2	Under-Expressed
SOX10	GLMP	Over-Expressed
SOX10	GLRX2	Other
SOX10	GLS2	Supressed Under-Expressed
SOX10	GNG12	Other
SOX10	GNG2	Separable Over-Expressed
SOX10	GNG7	Separable Over-Expressed
SOX10	GNPTAB	Over-Expressed
SOX10	GOLGA2P11	Over-Expressed
SOX10	GOLGA2P5	Under-Expressed
SOX10	GOLGA7B	Over-Expressed
SOX10	GOLPH3L	Under-Expressed
SOX10	GPAT4	Over-Expressed
HLA-J	GPM6B	Over-Expressed
SOX10	GPM6B	Separable Over-Expressed
SOX10	GPNMB	Separable Over-Expressed
SOX10	GPR137B	Separable Over-Expressed
SOX10	GPR158	Over-Expressed
SOX10	GPR19	Over-Expressed
SOX10	GPR3	Over-Expressed
SOX10	GPR39	Supressed Under-Expressed
SOX10	GPR55	Over-Expressed
SOX10	GPRC5C	Supressed Under-Expressed
SOX10	GPRC5D	Supressed Under-Expressed
HLA-J	GPRIN2	Supressed Under-Expressed
SOX10	GPRIN2	Supressed Under-Expressed
SOX10	GPSM3	Over-Expressed
SOX10	GRAMD2A	Supressed Under-Expressed
SOX10	GRAP2	Over-Expressed
HLA-J	GRASP	Over-Expressed
SOX10	GRASP	Separable Over-Expressed
SOX10	GRB7	Supressed Under-Expressed
ZEB2	GRB7	Under-Expressed
SOX10	GREB1	Over-Expressed
SOX10	GRHL3	Supressed Under-Expressed
SOX10	GRIK2	Over-Expressed
FOXA1	GRTP1	Over-Expressed
SOX10	GRTP1	Supressed Under-Expressed
SOX10	GSDMB	Under-Expressed
SOX10	GSE1	Under-Expressed
SOX10	GSN	Over-Expressed
SOX10	GSTO1	Over-Expressed
SOX10	GXYLT2	Over-Expressed
ZEB2	GYPC	Over-Expressed
SOX10	GYPC	Separable Over-Expressed
SOX10	GZMB	Over-Expressed
SOX10	HCCAT5	Separable Over-Expressed
SOX10	HCG20	Separable Over-Expressed
SOX10	HDAC7	Under-Expressed
SOX10	HERC2P10	Over-Expressed
SOX10	HES4	Under-Expressed
STRN4	HES6	Over-Expressed
SOX10	HEXA	Other
SOX10	HEY1	Over-Expressed
SOX10	HEY2	Over-Expressed
SOX10	HEYL	Supressed Under-Expressed
HNF1B	HGD	Separable Over-Expressed
FOXA1	HID1	Seesaw Separable Over-Expressed
SOX10	HID1	Supressed Under-Expressed
ZEB2	HID1	Under-Expressed
SOX10	HILS1	Separable Over-Expressed
FCGR2B	HINFP	Other
SOX10	HLA-DMB	Over-Expressed
SOX10	HLA-DPB1	Separable Over-Expressed
SOX10	HMCN1	Separable Over-Expressed
SOX10	HMG20B	Separable Over-Expressed
SOX10	HMSD	Supressed Under-Expressed
SOX10	HNRNPA1P33	Under-Expressed
SOX10	HOOK1	Supressed Under-Expressed
SOX10	HOXD12	Seesaw Over-Expressed
SOX10	HOXD13	Other
SOX10	HOXD8	Other
SOX10	HPS4	Over-Expressed
SOX10	HPS5	Separable Over-Expressed
SOX10	HSD11B2	Under-Expressed
SOX10	HSD3BP3	Over-Expressed
SOX10	HSD3BP4	Over-Expressed
SOX10	HSD3BP5	Separable Over-Expressed
SOX10	HSPA6	Over-Expressed
HLA-J	HSPA7	Over-Expressed
SOX10	HSPA7	Separable Over-Expressed
SOX10	HTR1D	Supressed Under-Expressed
SOX10	ICK	Other
SOX10	IFFO1	Over-Expressed
ZEB2	IFFO1	Over-Expressed
SOX10	IFI16	Over-Expressed
SOX10	IFNGR2	Other
SOX10	IFT81	Over-Expressed
SOX10	IGF2R	Other
SOX10	IGSF11	Separable Over-Expressed
SOX10	IGSF3	Over-Expressed
SOX10	IGSF8	Over-Expressed
SOX10	IGSF9	Supressed Under-Expressed
FOXA1	IKBIP	Under-Expressed
SOX10	IL15RA	Under-Expressed
SOX10	IL16	Separable Over-Expressed
SOX10	IL18	Under-Expressed
SOX10	IL1RAP	Over-Expressed
SOX10	IL24	Over-Expressed
PAX8	IL4I1	Seesaw Over-Expressed
SOX10	IL4R	Under-Expressed
SOX10	IMMP2L	Over-Expressed
SOX10	IMPDH1P5	Under-Expressed
SOX10	INPP4B	Over-Expressed
HLA-J	INPP5F	Separable Over-Expressed
SOX10	INPP5F	Separable Over-Expressed
FOXA1	IQANK1	Over-Expressed
SOX10	IRF4	Separable Over-Expressed
SOX10	IRS2	Over-Expressed
STRN4	ITGA3	Under-Expressed
SOX10	ITGA4	Over-Expressed
HLA-J	ITGA9	Over-Expressed
SOX10	ITGA9	Separable Over-Expressed
SOX10	ITGB3	Over-Expressed
SOX10	ITGB4	Under-Expressed
SOX10	ITGB8	Over-Expressed
SOX10	ITIH5	Over-Expressed
SOX10	ITIH6	Separable Over-Expressed
SOX10	ITM2C	Over-Expressed
SOX10	ITPKB	Separable Over-Expressed
SOX10	JAG2	Under-Expressed
SOX10	JUP	Under-Expressed
SOX10	KANK1	Over-Expressed
SOX10	KAT2B	Separable Over-Expressed
SOX10	KCNA2	Other
SOX10	KCNJ10	Over-Expressed
SOX10	KCNK1	Supressed Under-Expressed
ZEB2	KCNK1	Under-Expressed
SOX10	KCNK6	Under-Expressed
SOX10	KCTD15	Over-Expressed
SOX10	KHDC1	Under-Expressed
SOX10	KHDRBS3	Over-Expressed
SOX10	KIAA1522	Under-Expressed
SOX10	KIAA1549L	Over-Expressed
SOX10	KIAA1671	Under-Expressed
SOX10	KIF3C	Over-Expressed
SOX10	KIF6	Separable Over-Expressed
SOX10	KIRREL1	Over-Expressed
FOXA1	KIRREL1	Under-Expressed
SOX10	KLF15	Over-Expressed
SOX10	KLF9	Over-Expressed
SOX10	KLHDC9	Supressed Under-Expressed
SOX10	KLHL21	Over-Expressed
SOX10	KLHL38	Over-Expressed
SOX10	KREMEN1	Over-Expressed
HLA-J	KRT18	Under-Expressed
SOX10	KRT18	Under-Expressed
ZEB2	KRT19	Under-Expressed
SOX10	KRT27	Over-Expressed
SOX10	KRT7	Under-Expressed
SOX10	KRT8	Under-Expressed
ZEB2	KRT8	Under-Expressed
SOX10	KRT8P10	Supressed Under-Expressed
ZEB2	KRT8P10	Supressed Under-Expressed
SOX10	KRT8P3	Under-Expressed
ZEB2	KRT8P3	Under-Expressed
SOX10	KRT8P32	Supressed Under-Expressed
SOX10	KRT8P33	Under-Expressed
SOX10	KRT8P37	Supressed Under-Expressed
SOX10	KRT8P45	Supressed Under-Expressed
ZEB2	KRT8P45	Supressed Under-Expressed
SOX10	LAMA1	Over-Expressed
SOX10	LAMA3	Under-Expressed
SOX10	LAMA4	Over-Expressed
HLA-J	LAMA5	Under-Expressed
SOX10	LAMA5	Under-Expressed
ZEB2	LAMA5	Under-Expressed
HLA-J	LAMC2	Under-Expressed
SOX10	LAMC2	Under-Expressed
SOX10	LAMP2	Other
SOX10	LARGE1	Over-Expressed
SOX10	LARGE2	Supressed Under-Expressed
SOX10	LBX2	Over-Expressed
SOX10	LCP2	Over-Expressed
SOX10	LCTL	Over-Expressed
SOX10	LDHAP2	Separable Over-Expressed
SOX10	LDLRAD3	Over-Expressed
FERMT1	LDOC1	Supressed Under-Expressed
HLA-J	LEF1	Over-Expressed
SOX10	LEF1	Separable Over-Expressed
SOX10	LGALS3	Over-Expressed
SOX10	LGI3	Separable Over-Expressed
SOX10	LHFPL2	Over-Expressed
SOX10	LHFPL3	Separable Over-Expressed
ADSL	LHFPL6	Under-Expressed
SOX10	LINC00310	Over-Expressed
SOX10	LINC00319	Supressed Under-Expressed
SOX10	LINC00326	Separable Over-Expressed
HLA-J	LINC00327	Over-Expressed
SOX10	LINC00327	Separable Over-Expressed
SOX10	LINC00466	Over-Expressed
FCGR2B	LINC00473	Other
SOX10	LINC00473	Other
HLA-J	LINC00511	Over-Expressed
SOX10	LINC00511	Over-Expressed
SOX10	LINC00518	Separable Over-Expressed
SOX10	LINC00520	Separable Over-Expressed
SOX10	LINC00589	Over-Expressed
SOX10	LINC00622	Separable Over-Expressed
SOX10	LINC00857	Supressed Under-Expressed
SOX10	LINC00920	Over-Expressed
SOX10	LINC01010	Seesaw Over-Expressed
SOX10	LINC01013	Over-Expressed
SOX10	LINC01106	Under-Expressed
SOX10	LINC01123	Under-Expressed
SOX10	LINC01198	Separable Over-Expressed
SOX10	LINC01291	Over-Expressed
SOX10	LINC01293	Separable Over-Expressed
SOX10	LINC01366	Separable Over-Expressed
SOX10	LINC01505	Over-Expressed
SOX10	LINC01531	Separable Over-Expressed
SOX10	LINC01563	Other
SOX10	LINC01589	Supressed Under-Expressed
SOX10	LINC01608	Other
SOX10	LINC01705	Over-Expressed
SOX10	LINC01739	Over-Expressed
SOX10	LINC01762	Over-Expressed
SOX10	LINC01778	Over-Expressed
SOX10	LINC01812	Over-Expressed
SOX10	LINC01814	Supressed Under-Expressed
SOX10	LINC01836	Supressed Under-Expressed
SOX10	LINC02018	Over-Expressed
SOX10	LINC02099	Separable Over-Expressed
HLA-J	LINC02119	Separable Over-Expressed
SOX10	LINC02119	Separable Over-Expressed
SOX10	LINC02199	Separable Over-Expressed
SOX10	LINC02289	Over-Expressed
SOX10	LINC02298	Under-Expressed
SOX10	LINC02344	Over-Expressed
SOX10	LINC02367	Separable Over-Expressed
FOXA1	LINC02389	Over-Expressed
SOX10	LINC02412	Over-Expressed
SOX10	LINC02453	Supressed Under-Expressed
HLA-J	LINC02525	Over-Expressed
SOX10	LINC02525	Over-Expressed
STRN4	LINC02577	Supressed Under-Expressed
SOX10	LIPG	Supressed Under-Expressed
SOX10	LMF2	Other
SOX10	LONRF2	Over-Expressed
SOX10	LOXL1	Supressed Under-Expressed
SOX10	LOXL3	Over-Expressed
SOX10	LPXN	Over-Expressed
SOX10	LRAT	Over-Expressed
SOX10	LRPAP1	Other
SOX10	LRRC58	Other
SOX10	LRRC61	Supressed Under-Expressed
SOX10	LRRC63	Over-Expressed
SOX10	LRRK2	Over-Expressed
SOX10	LSAMP	Over-Expressed
SOX10	LSR	Under-Expressed
ZEB2	LSR	Under-Expressed
SOX10	LUM	Other
SOX10	LURAP1	Over-Expressed
SOX10	LYPD1	Over-Expressed
SOX10	LYST	Separable Over-Expressed
HLA-J	LZTS1	Over-Expressed
SOX10	LZTS1	Separable Over-Expressed
SOX10	MAD1L1	Other
SOX10	MAD2L1BP	Over-Expressed
SOX10	MAF	Over-Expressed
SOX10	MAFF	Over-Expressed
SOX10	MAGI2	Over-Expressed
SOX10	MALL	Supressed Under-Expressed
SOX10	MAP3K11	Other
SOX10	MAP3K21	Under-Expressed
SOX10	MAP3K8	Under-Expressed
SOX10	MAPK13	Under-Expressed
SOX10	MAPK15	Supressed Under-Expressed
SOX10	MAPKBP1	Other
RAB15	MARCKSL1	Other
STRN4	MARCKSL1	Over-Expressed
SOX10	MARK2	Other
SOX10	MARVELD2	Supressed Under-Expressed
ZEB2	MARVELD2	Supressed Under-Expressed
SOX10	MBP	Over-Expressed
SOX10	MCC	Over-Expressed
SOX10	MCOLN2	Over-Expressed
SOX10	MCU	Under-Expressed
SOX10	MDFIC	Over-Expressed
SOX10	ME3	Supressed Under-Expressed
SOX10	MEF2C	Over-Expressed
SOX10	MEGF10	Over-Expressed
SOX10	MELTF	Over-Expressed
SOX10	MEST	Under-Expressed
SOX10	METRN	Over-Expressed
SOX10	MEX3C	Over-Expressed
SOX10	MFGE8	Other
SOX10	MFSD12	Separable Over-Expressed
SOX10	MGAM2	Over-Expressed
HLA-J	MGAT5	Over-Expressed
SOX10	MGAT5	Over-Expressed
SOX10	MIA	Separable Over-Expressed
SOX10	MICAL2	Under-Expressed
SOX10	MICAL3	Over-Expressed
SOX10	MICALCL	Supressed Under-Expressed
SOX10	MIEF1	Seesaw
FOXA1	MIR29B2CHG	Over-Expressed
SOX10	MIR29B2CHG	Supressed Under-Expressed
SOX10	MIR3142HG	Separable Over-Expressed
SOX10	MIR3681HG	Over-Expressed
SOX10	MIR3945HG	Over-Expressed
SOX10	MIR5689HG	Separable Over-Expressed
STRN4	MIR600HG	Over-Expressed
SOX10	MISP	Supressed Under-Expressed
TXNDC17	MISP	Under-Expressed
SOX10	MITF	Separable Over-Expressed
SOX10	MLANA	Separable Over-Expressed
SOX10	MLIP	Over-Expressed
FOXA1	MLPH	Over-Expressed
SOX10	MMP14	Over-Expressed
SOX10	MMP16	Over-Expressed
SOX10	MMP17	Separable Over-Expressed
SOX10	MMP8	Separable Over-Expressed
SOX10	MOCS1	Other
SOX10	MOSMO	Over-Expressed
SOX10	MPP7	Supressed Under-Expressed
SOX10	MPPED2	Other
HLA-J	MPZ	Over-Expressed
SOX10	MPZ	Separable Over-Expressed
SOX10	MRGPRX3	Over-Expressed
HLA-J	MRGPRX4	Separable Over-Expressed
SOX10	MRGPRX4	Separable Over-Expressed
SOX10	MRO	Over-Expressed
SOX10	MROH9	Over-Expressed
SOX10	MSC	Over-Expressed
SOX10	MST1R	Supressed Under-Expressed
STRN4	MT2A	Under-Expressed
PRMT5	MTAP	Separable Supressed Under-Expressed
SOX10	MTPN	Other
SOX10	MUC1	Under-Expressed
SOX10	MXI1	Separable Over-Expressed
SOX10	MYO5A	Separable Over-Expressed
SOX10	MYO5B	Under-Expressed
FOXA1	MYO5C	Over-Expressed
SOX10	MYO5C	Under-Expressed
SOX10	MYO6	Under-Expressed
SOX10	MYO9B	Other
STRN4	MYOF	Under-Expressed
SOX10	MYORG	Under-Expressed
SOX10	MYOZ2	Over-Expressed
SOX10	NCALD	Over-Expressed
SOX10	NCF2	Supressed Under-Expressed
HLA-J	NCK2	Over-Expressed
SOX10	NCK2	Over-Expressed
SOX10	NEBL	Supressed Under-Expressed
SOX10	NES	Over-Expressed
HLA-J	NFIA	Over-Expressed
SOX10	NFIA	Over-Expressed
SOX10	NFKBIA	Under-Expressed
SOX10	NGEF	Supressed Under-Expressed
SOX10	NGFR	Over-Expressed
SOX10	NHSL1	Over-Expressed
SOX10	NLGN1	Over-Expressed
SOX10	NMU	Under-Expressed
SOX10	NOV	Other
SOX10	NOXA1	Under-Expressed
SOX10	NR4A1	Over-Expressed
SOX10	NR4A3	Over-Expressed
SOX10	NRARP	Supressed Under-Expressed
SOX10	NRP2	Over-Expressed
SOX10	NSUN7	Supressed Under-Expressed
SOX10	NT5C2	Under-Expressed
SOX10	NT5DC3	Over-Expressed
SOX10	NUAK2	Under-Expressed
SOX10	NUP62CL	Supressed Under-Expressed
SOX10	NXNL2	Supressed Under-Expressed
SOX10	OAF	Over-Expressed
SOX10	OCIAD2	Under-Expressed
HLA-J	OCLN	Under-Expressed
SOX10	OCLN	Under-Expressed
SOX10	OLIG1	Over-Expressed
SOX10	OLIG2	Separable Over-Expressed
SOX10	OPHN1	Over-Expressed
SOX10	OPN1SW	Over-Expressed
SOX10	OPRD1	Over-Expressed
HLA-J	OR4F13P	Over-Expressed
SOX10	OR4F13P	Over-Expressed
SOX10	OR7E101P	Separable Over-Expressed
SOX10	OR7E14P	Supressed Under-Expressed
ZEB2	OR7E14P	Supressed Under-Expressed
SOX10	OSBPL1A	Over-Expressed
SOX10	OSTM1	Over-Expressed
SOX10	OVAAL	Over-Expressed
SOX10	P2RX6	Over-Expressed
SOX10	P2RX7	Separable Over-Expressed
SOX10	P2RY2	Supressed Under-Expressed
SOX10	P4HTM	Under-Expressed
SOX10	PACS2	Under-Expressed
SOX10	PACSIN2	Over-Expressed
SOX10	PAG1	Over-Expressed
SOX10	PARD6B	Under-Expressed
SOX10	PARD6G	Over-Expressed
SOX10	PARVB	Over-Expressed
SOX10	PATJ	Under-Expressed
ZEB2	PATJ	Under-Expressed
STRN4	PATZ1	Other
SOX10	PAWR	Under-Expressed
SOX10	PAX3	Separable Over-Expressed
PAX8	PAX8	Seesaw Separable Over-Expressed
HLA-J	PBX1	Supressed Under-Expressed
SOX10	PBX1	Supressed Under-Expressed
HNF1B	PCBD1	Other
SOX10	PCBD2	Under-Expressed
SOX10	PCBP4	Over-Expressed
SOX10	PCDHGC3	Over-Expressed
SOX10	PDLIM1	Under-Expressed
SOX10	PDLIM1P4	Separable Over-Expressed
SOX10	PDXP	Over-Expressed
HLA-J	PDZRN3	Over-Expressed
SOX10	PDZRN3	Over-Expressed
SOX10	PEX13	Other
SOX10	PEX26	Other
SOX10	PFKFB1	Supressed Under-Expressed
SOX10	PFKFB4	Separable Over-Expressed
SOX10	PHACTR1	Separable Over-Expressed
HLA-J	PHACTR2P1	Over-Expressed
SOX10	PHACTR2P1	Separable Over-Expressed
SOX10	PHYHIP	Over-Expressed
SOX10	PI15	Over-Expressed
SOX10	PIEZO2	Over-Expressed
SOX10	PIK3IP1	Under-Expressed
SOX10	PIM1	Under-Expressed
SOX10	PIP4P2	Over-Expressed
SOX10	PIR	Over-Expressed
SOX10	PITX1	Under-Expressed
SOX10	PKIG	Other
SOX10	PKNOX2	Separable Over-Expressed
SOX10	PKP2	Supressed Under-Expressed
SOX10	PKP3	Under-Expressed
SOX10	PLA1A	Separable Over-Expressed
SOX10	PLA2G4A	Seesaw
SOX10	PLAT	Over-Expressed
SOX10	PLAU	Under-Expressed
SOX10	PLCD3	Under-Expressed
SOX10	PLEKHA4	Over-Expressed
SOX10	PLEKHA6	Supressed Under-Expressed
SOX10	PLEKHO2	Over-Expressed
ZEB2	PLEKHO2	Over-Expressed
SOX10	PLOD1	Over-Expressed
BRAF	PLOD3	Over-Expressed
SOX10	PLOD3	Separable Over-Expressed
SOX10	PLP1	Separable Over-Expressed
SOX10	PLPP4	Over-Expressed
SOX10	PLXNB3	Over-Expressed
SOX10	PMP2	Separable Over-Expressed
SOX10	PMP22	Over-Expressed
SOX10	PNLIPRP3	Over-Expressed
SOX10	PNPLA3	Over-Expressed
SOX10	POLR2F	Over-Expressed
SOX10	POLR3G	Over-Expressed
SOX10	POMGNT1	Other
SOX10	POMP	Other
SOX10	POPDC3	Over-Expressed
HLA-J	POU3F2	Over-Expressed
SOX10	POU3F2	Over-Expressed
SOX10	PPA1	Under-Expressed
SOX10	PPARGC1A	Over-Expressed
SOX10	PPL	Under-Expressed
ZEB2	PPL	Under-Expressed
SOX10	PPM1F	Other
HLA-J	PPP1R13L	Under-Expressed
SOX10	PPP1R13L	Under-Expressed
FOXA1	PPP1R18	Under-Expressed
SOX10	PPP1R26	Under-Expressed
SOX10	PPP1R3G	Supressed Under-Expressed
SOX10	PPP2R2D	Other
SOX10	PPT2	Over-Expressed
SOX10	PRAME	Over-Expressed
SOX10	PRDM7	Separable Over-Expressed
SOX10	PREX1	Other
SOX10	PRKAR1A	Over-Expressed
SOX10	PRKAR2B	Over-Expressed
SOX10	PRKCD	Over-Expressed
SOX10	PRKCI	Under-Expressed
SOX10	PRKD1	Over-Expressed
SOX10	PRKD3	Over-Expressed
SOX10	PRNP	Over-Expressed
SOX10	PROB1	Under-Expressed
SOX10	PROC	Supressed Under-Expressed
SOX10	PROS1	Over-Expressed
SOX10	PRR7	Over-Expressed
SOX10	PRSS33	Separable Over-Expressed
SOX10	PRTFDC1	Supressed Under-Expressed
SOX10	PSAP	Other
HLA-J	PSD4	Under-Expressed
SOX10	PSD4	Under-Expressed
SOX10	PSEN1	Other
SOX10	PSEN2	Over-Expressed
SOX10	PSMB4	Other
STRN4	PSMB9	Under-Expressed
SOX10	PSMD6	Other
SOX10	PTBP3	Under-Expressed
HLA-J	PTCRA	Over-Expressed
SOX10	PTCRA	Separable Over-Expressed
SOX10	PTPN6	Under-Expressed
ZEB2	PTPN6	Under-Expressed
SOX10	PTPRZ1	Over-Expressed
SOX10	PXMP2	Under-Expressed
SOX10	PYGB	Separable Over-Expressed
SOX10	QDPR	Over-Expressed
SOX10	RAB27A	Over-Expressed
FOXA1	RAB34	Under-Expressed
SOX10	RAB38	Over-Expressed
SOX10	RAB3B	Supressed Under-Expressed
SOX10	RAB3IP	Under-Expressed
SOX10	RAB4B	Other
SOX10	RAB5C	Other
SOX10	RAB7A	Other
SOX10	RASA3	Over-Expressed
SOX10	RASSF6	Supressed Under-Expressed
SOX10	RASSF7	Under-Expressed
SOX10	RASSF8	Other
FOXA1	RBBP8NL	Over-Expressed
SOX10	RCAN1	Over-Expressed
SOX10	RCE1	Other
SOX10	RCVRN	Over-Expressed
HLA-J	RENBP	Over-Expressed
SOX10	RENBP	Separable Over-Expressed
SOX10	RFFL	Under-Expressed
SOX10	RFTN2	Over-Expressed
SOX10	RGR	Over-Expressed
SOX10	RHOD	Supressed Under-Expressed
SOX10	RHOJ	Separable Over-Expressed
SOX10	RHOQ	Over-Expressed
SOX10	RHOQP2	Over-Expressed
SOX10	RHOQP3	Over-Expressed
SOX10	RHOV	Under-Expressed
SOX10	RN7SKP241	Supressed Under-Expressed
SOX10	RN7SKP275	Over-Expressed
SOX10	RNF125	Separable Over-Expressed
SOX10	RNF14	Other
HLA-J	RNF144A	Over-Expressed
SOX10	RNF144A	Over-Expressed
SOX10	RNF182	Over-Expressed
SOX10	ROPN1	Separable Over-Expressed
SOX10	ROPN1B	Separable Over-Expressed
SOX10	RPH3AL	Supressed Under-Expressed
SMARCA2	RPL12P14	Over-Expressed
MDM4	RPL22L1	Over-Expressed
FOXA1	RPL7P39	Over-Expressed
MDM4	RPS27L	Over-Expressed
SOX10	RPSAP70	Over-Expressed
SOX10	RRAGD	Over-Expressed
SOX10	RRAS2	Under-Expressed
SOX10	RSPRY1	Other
HLA-J	RXRG	Over-Expressed
SOX10	RXRG	Separable Over-Expressed
SOX10	S100B	Separable Over-Expressed
SOX10	S1PR2	Over-Expressed
SOX10	SACM1L	Other
SOX10	SAMM50	Other
SOX10	SAMMSON	Separable Over-Expressed
SOX10	SASH1	Over-Expressed
SOX10	SBK3	Supressed Under-Expressed
SOX10	SCARA5	Over-Expressed
FCGR2B	SCARB1	Over-Expressed
SOX10	SCARB1	Over-Expressed
SOX10	SCARB2	Other
SOX10	SCARF2	Over-Expressed
SOX10	SCNN1A	Under-Expressed
ZEB2	SCNN1A	Under-Expressed
SOX10	SCRG1	Over-Expressed
SOX10	SDC3	Seesaw Separable Over-Expressed
SOX10	SDCBP	Over-Expressed
FOXA1	SELENBP1	Over-Expressed
SOX10	SELENON	Over-Expressed
SOX10	SEMA3F	Under-Expressed
SOX10	SEMA6A	Over-Expressed
SOX10	SERPINE2	Over-Expressed
SOX10	SETD3	Other
SOX10	SETDB2	Over-Expressed
SOX10	SFN	Under-Expressed
ZEB2	SFN	Under-Expressed
SOX10	SFRP1	Over-Expressed
SOX10	SFTPC	Over-Expressed
HLA-J	SGCA	Over-Expressed
SOX10	SGCA	Over-Expressed
HLA-J	SGCD	Over-Expressed
SOX10	SGCD	Separable Over-Expressed
SOX10	SGK1	Over-Expressed
SOX10	SGMS1	Under-Expressed
SOX10	SGMS2	Seesaw Under-Expressed
SOX10	SGPL1	Under-Expressed
SOX10	SH2D4A	Under-Expressed
SOX10	SH3GLB2	Under-Expressed
SOX10	SH3RF2	Supressed Under-Expressed
SOX10	SH3TC2	Over-Expressed
SOX10	SHANK2	Supressed Under-Expressed
SOX10	SHC4	Separable Over-Expressed
SOX10	SHISA4	Over-Expressed
SOX10	SHROOM2	Over-Expressed
SOX10	SHROOM3	Under-Expressed
ZEB2	SHROOM3	Under-Expressed
SOX10	SHROOM4	Over-Expressed
FOXA1	SIDT1	Over-Expressed
SOX10	SIPA1L3	Under-Expressed
SOX10	SIRPA	Over-Expressed
SOX10	SLAMF9	Separable Over-Expressed
SOX10	SLC12A6	Under-Expressed
FOXA1	SLC16A1	Under-Expressed
SOX10	SLC16A14	Supressed Under-Expressed
SOX10	SLC16A4	Other
SOX10	SLC16A6	Separable Over-Expressed
HLA-J	SLC18A1	Over-Expressed
SOX10	SLC18A1	Over-Expressed
SOX10	SLC1A4	Over-Expressed
SOX10	SLC22A18AS	Over-Expressed
SOX10	SLC22A20P	Supressed Under-Expressed
SOX10	SLC23A2	Over-Expressed
SOX10	SLC25A4	Over-Expressed
SOX10	SLC26A2	Over-Expressed
SOX10	SLC26A4	Over-Expressed
SOX10	SLC26A6	Other
SOX10	SLC27A1	Over-Expressed
SOX10	SLC27A2	Supressed Under-Expressed
SOX10	SLC29A2	Under-Expressed
SOX10	SLC2A8	Under-Expressed
SOX10	SLC35B2	Other
SOX10	SLC35B4	Over-Expressed
HLA-J	SLC35F1	Over-Expressed
SOX10	SLC35F1	Over-Expressed
SOX10	SLC37A3	Other
HNF1B	SLC3A1	Over-Expressed
SOX10	SLC43A3	Over-Expressed
SOX10	SLC45A2	Separable Over-Expressed
SOX10	SLC5A4	Separable Over-Expressed
SOX10	SLC5A9	Other
SOX10	SLC6A15	Over-Expressed
SOX10	SLC6A8	Over-Expressed
HLA-J	SLITRK2	Over-Expressed
SOX10	SLITRK2	Over-Expressed
SMARCA2	SMARCA4	Separable Under-Expressed
SOX10	SMCO2	Supressed Under-Expressed
HLA-J	SMIM25	Over-Expressed
SOX10	SMIM25	Separable Over-Expressed
SOX10	SMIM29	Over-Expressed
HNF1B	SMIM6	Over-Expressed
SOX10	SMPD1	Other
SOX10	SMYD1	Over-Expressed
SOX10	SNAI2	Over-Expressed
SOX10	SNCA	Separable Over-Expressed
SOX10	SNHG22	Supressed Under-Expressed
SOX10	SNRPB2	Separable Over-Expressed
SOX10	SNX10	Over-Expressed
SOX10	SNX30	Other
SOX10	SORBS1	Over-Expressed
SOX10	SORCS1	Over-Expressed
ZEB2	SORCS1	Over-Expressed
SOX10	SOWAHB	Supressed Under-Expressed
SOX10	SOWAHD	Supressed Under-Expressed
SOX10	SOX10	Separable Over-Expressed
HLA-J	SOX5	Over-Expressed
SOX10	SOX5	Separable Over-Expressed
SOX10	SOX8	Over-Expressed
SOX10	SOX9	Under-Expressed
HLA-J	SP6	Supressed Under-Expressed
SOX10	SP6	Supressed Under-Expressed
SOX10	SPARC	Over-Expressed
ZEB2	SPARC	Over-Expressed
SOX10	SPART	Over-Expressed
SOX10	SPATA13	Other
SOX10	SPATA32	Under-Expressed
SOX10	SPATA6	Over-Expressed
FOXA1	SPDEF	Seesaw Separable Over-Expressed
SOX10	SPINT2	Under-Expressed
ZEB2	SPINT2	Under-Expressed
BRAF	SPRED1	Over-Expressed
SOX10	SPRED1	Over-Expressed
SOX10	SPRED2	Seesaw
BRAF	SPRY2	Over-Expressed
SOX10	SPRY2	Over-Expressed
SOX10	SPRY4	Over-Expressed
SOX10	SRGAP2B	Other
SOX10	SRGAP2C	Other
SOX10	SRPX	Separable Over-Expressed
SOX10	SRRD	Other
SOX10	SSH1	Over-Expressed
SOX10	SSX1	Seesaw
SOX10	ST3GAL4	Separable Over-Expressed
SOX10	ST3GAL5	Over-Expressed
SOX10	ST3GAL6	Separable Over-Expressed
HLA-J	ST6GAL1	Over-Expressed
SOX10	ST6GAL1	Over-Expressed
SOX10	ST6GALNAC2	Over-Expressed
SOX10	ST6GALNAC3	Separable Over-Expressed
SOX10	ST8SIA1	Separable Over-Expressed
SOX10	STAT4	Supressed Under-Expressed
SOX10	STEAP1B	Over-Expressed
SOX10	STK10	Over-Expressed
SOX10	STK32A	Over-Expressed
SOX10	STK32B	Over-Expressed
SOX10	STKLD1	Over-Expressed
SOX10	STXBP1	Over-Expressed
SOX10	STYK1	Under-Expressed
SOX10	SUSD1	Under-Expressed
SOX10	SUSD4	Supressed Under-Expressed
SOX10	SYN3	Over-Expressed
SOX10	SYNM	Over-Expressed
SOX10	SYT14	Over-Expressed
SOX10	SYTL1	Under-Expressed
ZEB2	SYTL1	Under-Expressed
RAB15	SYTL3	Under-Expressed
SOX10	TANC1	Other
SOX10	TANGO2	Over-Expressed
SOX10	TBC1D10A	Seesaw
HLA-J	TBC1D2	Under-Expressed
SOX10	TBC1D2	Under-Expressed
FOXA1	TBC1D30	Over-Expressed
SOX10	TBC1D7	Separable Over-Expressed
SOX10	TBX2	Separable Over-Expressed
SOX10	TCFL5	Other
SOX10	TESMIN	Under-Expressed
SOX10	TEX41	Separable Over-Expressed
SOX10	TF	Over-Expressed
SOX10	TFP1	Other
SOX10	TFPT	Over-Expressed
SOX10	THEM4	Over-Expressed
BRAF	TIGD4	Over-Expressed
SOX10	TIGD4	Over-Expressed
SOX10	TIMM50	Over-Expressed
SOX10	TIMMDC1	Other
SOX10	TIMP2	Over-Expressed
SOX10	TIMP3	Over-Expressed
SOX10	TJP1	Under-Expressed
SOX10	TMC5	Supressed Under-Expressed
SOX10	TMCC1	Other
SOX10	TMEM170A	Other
SOX10	TMEM184A	Under-Expressed
ZEB2	TMEM184A	Under-Expressed
SOX10	TMEM192	Other
SOX10	TMEM199	Other
SOX10	TMEM201	Other
SOX10	TMEM216	Under-Expressed
SOX10	TMEM229B	Separable Over-Expressed
ADSL	TMEM238	Over-Expressed
ZEB2	TMEM238	Under-Expressed
BRAF	TMEM25	Supressed Under-Expressed
SOX10	TMEM25	Supressed Under-Expressed
SOX10	TMEM37	Supressed Under-Expressed
SOX10	TMEM64	Over-Expressed
SOX10	TMPRSS5	Over-Expressed
HLA-J	TMTC2	Over-Expressed
SOX10	TMTC2	Separable Over-Expressed
SOX10	TMX4	Over-Expressed
SOX10	TNFAIP6	Other
SOX10	TNFRSF10A	Under-Expressed
SOX10	TNFRSF10D	Supressed Under-Expressed
STRN4	TNFRSF12A	Separable Under-Expressed
BRAF	TNFRSF14	Separable Over-Expressed
SOX10	TNFRSF14	Separable Over-Expressed
SOX10	TNFRSF19	Over-Expressed
SOX10	TNFRSF25	Under-Expressed
SOX10	TOMM7	Other
SOX10	TOR1AIP1	Other
SOX10	TOR4A	Under-Expressed
SOX10	TP53RK	Other
SOX10	TRAF3IP2	Over-Expressed
FOXA1	TRAF4	Other
SOX10	TRIB2	Over-Expressed
HLA-J	TRIM2	Over-Expressed
SOX10	TRIM2	Over-Expressed
SOX10	TRIM51	Separable Over-Expressed
SOX10	TRIM51CP	Over-Expressed
SOX10	TRIM51HP	Over-Expressed
HLA-J	TRIM63	Over-Expressed
SOX10	TRIM63	Separable Over-Expressed
SOX10	TRIM9	Over-Expressed
SOX10	TRMU	Other
HLA-J	TRPM3	Over-Expressed
SOX10	TRPM3	Over-Expressed
SOX10	TRPM8	Over-Expressed
SOX10	TRPV2	Separable Over-Expressed
SOX10	TSNAX	Other
SOX10	TSPAN15	Under-Expressed
SOX10	TSPAN4	Other
FOXA1	TSTD1	Over-Expressed
SOX10	TSTD1	Under-Expressed
SOX10	TTC28	Under-Expressed
FOXA1	TTC39A	Over-Expressed
FOXA1	TTC6	Separable Over-Expressed
SOX10	TTC6	Supressed Under-Expressed
SOX10	TTC7A	Under-Expressed
SOX10	TTC9	Supressed Under-Expressed
SOX10	TTL	Other
SOX10	TTLL4	Other
SOX10	TTYH2	Over-Expressed
SOX10	TUBA4A	Under-Expressed
SOX10	TUBB2A	Over-Expressed
FOXA1	TUBB6	Under-Expressed
SOX10	TUFT1	Under-Expressed
SOX10	TYR	Separable Over-Expressed
SOX10	TYRL	Separable Over-Expressed
SOX10	TYRO3	Over-Expressed
SOX10	TYRP1	Separable Over-Expressed
SOX10	UAP1L1	Over-Expressed
SOX10	UBL3	Over-Expressed
SOX10	UBXN8	Other
SOX10	UCN2	Separable Over-Expressed
SOX10	ULBP1	Supressed Under-Expressed
SOX10	UNC80	Other
SOX10	UPP1	Over-Expressed
STRN4	UPP1	Under-Expressed
SOX10	USP4	Other
SOX10	VAT1	Over-Expressed
SOX10	VEZT	Under-Expressed
SOX10	VGF	Over-Expressed
FOXA1	VIM	Under-Expressed
SOX10	VWA7	Under-Expressed
SOX10	VXN	Over-Expressed
SOX10	WDPCP	Other
SOX10	WDR61	Other
SOX10	WDR91	Over-Expressed
SOX10	WIPF1	Over-Expressed
SOX10	WIPI1	Over-Expressed
SOX10	WNT3	Under-Expressed
HLA-J	WNT7B	Supressed Under-Expressed
RAB15	WNT7B	Supressed Under-Expressed
SOX10	WNT7B	Supressed Under-Expressed
ZEB2	WNT7B	Supressed Under-Expressed
SOX10	WWC1	Under-Expressed
SOX10	WWTR1	Over-Expressed
SOX10	XYLB	Over-Expressed
SOX10	ZADH2	Other
SOX10	ZBED6CL	Supressed Under-Expressed
FOXA1	ZBTB7B	Over-Expressed
SOX10	ZC3H12A	Under-Expressed
SOX10	ZC3H13	Over-Expressed
SOX10	ZC3H7A	Other
SOX10	ZC3HC1	Other
SOX10	ZCCHC17	Other
SOX10	ZCCHC24	Over-Expressed
SOX10	ZDHHC2	Under-Expressed
SOX10	ZEB1	Under-Expressed
SOX10	ZEB2	Over-Expressed
ZEB2	ZEB2	Separable Over-Expressed
SOX10	ZFYVE16	Separable Over-Expressed
SOX10	ZNF165	Under-Expressed
ZEB2	ZNF165	Under-Expressed
SOX10	ZNF24	Other
SOX10	ZNF300P1	Other
SOX10	ZNF33A	Under-Expressed
SOX10	ZNF33B	Other
SOX10	ZNF48	Under-Expressed
FOXA1	ZNF552	Over-Expressed
FCGR2B	ZNF563	Under-Expressed
SOX10	ZNF620	Under-Expressed
SOX10	ZNF654	Other
SOX10	ZNF697	Separable Over-Expressed
SOX10	ZNHIT1	Other
HLA-J	ZNRF1	Other
SOX10	ZNRF1	Under-Expressed
SOX10	ZSCAN31	Under-Expressed

## Sheet: Data S2
WebGestalt over-representation analysis on KEGG with human genome
Minimum 5 overlapped genes, BH multiple adjustment test, FDR < 0.25
geneSet	description	size	overlap	expect	enrichmentRatio	pValue	FDR	userId
hsa05202	Transcriptional misregulation in cancer	186	27	10.6086	2.54509	5.9041e-06	0.00160489	ARNT2;BCL2A1;BIRC3;CDKN1A;CEBPA;DUSP6;ETV1;ETV4;ETV5;FLT1;GADD45G;GZMB;JUP;MAF;MEF2C;MITF;NGFR;NR4A3;PAX3;PAX8;PBX1;PLAT;PLAU;PTCRA;RXRG;SSX1;ZEB1
hsa04142	Lysosome	123	19	7.0154	2.70833	6.08481e-05	0.00661216	ABCB9;ACP5;AGA;AP1M2;AP1S1;AP1S2;ARSB;ATP6V0A4;CD63;CTSF;CTSK;GNPTAB;HEXA;IGF2R;LAMP2;PPT2;PSAP;SCARB2;SMPD1
hsa04145	Phagosome	152	20	8.66943	2.30696	0.000372343	0.0242768	ATP6V0A4;ATP6V1B1;ATP6V1B2;ATP6V1E1;ATP6V1F;DYNC1I1;FCGR2A;FCGR2B;FCGR2C;HLA-DMB;HLA-DPB1;ITGB3;LAMP2;NCF2;RAB5C;RAB7A;SCARB1;TUBA4A;TUBB2A;TUBB6
hsa04512	ECM-receptor interaction	82	13	4.67693	2.7796	0.000679828	0.0369373	COL9A3;FN1;ITGA3;ITGA4;ITGA9;ITGB3;ITGB4;ITGB8;LAMA1;LAMA3;LAMA4;LAMA5;LAMC2
hsa02010	ABC transporters	44	8	2.50957	3.18779	0.00302469	0.0986048	ABCA3;ABCA6;ABCA9;ABCB4;ABCB5;ABCB9;ABCC3;ABCC6
hsa04916	Melanogenesis	101	13	5.76061	2.25671	0.00465113	0.105476	ADCY1;CAMK2G;CREB3L2;CTNNB1;DCT;EDN1;EDNRB;LEF1;MITF;TYR;TYRP1;WNT3;WNT7B
hsa00561	Glycerolipid metabolism	61	9	3.47918	2.58682	0.00722875	0.138622	AGK;AGPAT1;DGKG;DGKI;GPAT4;LIPG;PLPP4;PNLIPRP3;PNPLA3
hsa00604	Glycosphingolipid biosynthesis	15	4	0.855536	4.67543	0.00861053	0.155946	HEXA;ST3GAL5;ST6GALNAC3;ST8SIA1
hsa04510	Focal adhesion	199	20	11.3501	1.7621	0.00941568	0.161553	BIRC3;COL9A3;CTNNB1;EGFR;FLT1;FN1;FYN;ITGA3;ITGA4;ITGA9;ITGB3;ITGB4;ITGB8;LAMA1;LAMA3;LAMA4;LAMA5;LAMC2;PARVB;SHC4
hsa04530	Tight junction	170	17	9.69608	1.75329	0.0166905	0.237972	ACTR3C;BVES;CGNL1;CLDN7;CLDN9;CRB3;EPB41L4B;EZR;MARVELD2;OCLN;PARD6B;PARD6G;PATJ;PPP2R2D;PRKCI;TJP1;TUBA4A
hsa04151	PI3K-Akt signaling pathway	354	30	20.1907	1.48584	0.0183658	0.249468	CDKN1A;COL9A3;CREB3L2;EGFR;ERBB3;FGF7;FLT1;FN1;GHR;GNG12;GNG2;GNG7;IL4R;ITGA3;ITGA4;ITGA9;ITGB3;ITGB4;ITGB8;LAMA1;LAMA3;LAMA4;LAMA5;LAMC2;MAGI2;NGFR;NR4A1;PPP2R2D;SGK1;THEM4
