# Supplementary material for: Machine Learning and Systems Biology Approaches to Characterize Dosage-Based Gene Dependencies in Cancer Cells
Source: J Bioinform Syst Biol. Author manuscript; Available in PMC 2021 Apr 8. (PMC8031731)
Supplement: Data S3 [file NIHMS1678407-supplement-Data_S3.xlsx]

## Sheet: Data S3
	Dependency	Predictor	Relationship	meanDecreaseGini	rank	topPercentile
1	BRAF	TNFRSF14	Separable Over-Expressed	11.1054	2	25
2	BRAF	TNFRSF14-AS1	Separable Over-Expressed	10.0726	3	37.5
3	FOXA1	SLC16A1-AS1	Under-Expressed	3.00488	7	17.5
4	HLA-J	LEF1	Over-Expressed	1.5344	5	7.14286				meanDecreaseGini- a measure how much this feature improved the model
5	HLA-J	LEF1-AS1	Over-Expressed	1.34888	8	11.4286						higher is better
6	HLA-J	NFIA-AS2	Over-Expressed	1.26787	11	15.7143
7	SOX10	ARNTL2	Under-Expressed	0.003875	393	35.5335
8	SOX10	ARNTL2-AS1	Under-Expressed	0.0295309	104	9.40325
9	SOX10	ATP1A1	Over-Expressed	0.0032	442	39.9638
10	SOX10	ATP1A1-AS1	Over-Expressed	0.0032	443	40.0542
11	SOX10	ATP2C2-AS1	Under-Expressed	0	986	89.1501				rank- the model's predictive features were ranked by decreasing meanDecreaseGini
12	SOX10	ATP6V1B1-AS1	Over-Expressed	0	571	51.6275
13	SOX10	CELF2	Over-Expressed	0	821	74.2315
14	SOX10	CELF2-AS1	Over-Expressed	0.0212508	139	12.5678				topPercentile - what % of features in the model are ranked higher than this feature
15	SOX10	CHL1	Separable Over-Expressed	0.00385714	405	36.6184					I doubt this column has any useful information but I just made it anyways
16	SOX10	CHL1-AS2	Over-Expressed	0	612	55.3345
17	SOX10	CPB2	Over-Expressed	0	919	83.0922
18	SOX10	CPB2-AS1	Over-Expressed	0	918	83.0018
19	SOX10	CPEB1	Over-Expressed	0.00389744	376	33.9964
20	SOX10	CPEB1-AS1	Over-Expressed	0	967	87.4322
21	SOX10	EGFR	Under-Expressed	0.010875	253	22.8752
22	SOX10	EGFR-AS1	Supressed Under-Expressed	0.00730435	325	29.3852
23	SOX10	ELF3	Supressed Under-Expressed	0	547	49.4575
24	SOX10	ELF3-AS1	Under-Expressed	0	546	49.3671
25	SOX10	ETV5	Over-Expressed	0	647	58.4991
26	SOX10	ETV5-AS1	Over-Expressed	0	648	58.5895
27	SOX10	EZR	Seesaw Under-Expressed	0	735	66.4557
28	SOX10	EZR-AS1	Seesaw Under-Expressed	0.0145714	194	17.5407
29	SOX10	FOXD3	Separable Over-Expressed	0.00387097	395	35.7143
30	SOX10	FOXD3-AS1	Over-Expressed	0.00754286	308	27.8481
31	SOX10	GDNF-AS1	Over-Expressed	0	676	61.1212
32	SOX10	GNG12	NA	0.0035	422	38.1555
33	SOX10	GNG12-AS1	Over-Expressed	0.0125431	213	19.2586
34	SOX10	GPR158-AS1	Over-Expressed	0.00730435	326	29.4756
35	SOX10	GPRC5D	Supressed Under-Expressed	0	888	80.2893
36	SOX10	GPRC5D-AS1	Under-Expressed	0	887	80.1989
37	SOX10	GRTP1-AS1	Supressed Under-Expressed	0	922	83.3635
38	SOX10	HEXA	NA	0	960	86.7993
39	SOX10	HEXA-AS1	Over-Expressed	0	961	86.8897
40	SOX10	KRT7	Under-Expressed	0	895	80.9222
41	SOX10	KRT7-AS	Under-Expressed	0	896	81.0127
42	SOX10	LAMA5	Under-Expressed	0	1059	95.7505
43	SOX10	LAMA5-AS1	Under-Expressed	0	1060	95.8409
44	SOX10	LBX2-AS1	Over-Expressed	0.0254219	120	10.8499
45	SOX10	LEF1	Separable Over-Expressed	0	666	60.217
46	SOX10	LEF1-AS1	Separable Over-Expressed	0.0032	446	40.3255
47	SOX10	LHFPL3-AS1	Separable Over-Expressed	0.400617	26	2.35081
48	SOX10	LOXL1	Supressed Under-Expressed	0	963	87.0705
49	SOX10	LOXL1-AS1	Supressed Under-Expressed	0	962	86.9801
50	SOX10	LYST	Separable Over-Expressed	0.0154992	183	16.5461
51	SOX10	LYST-AS1	Over-Expressed	0.00773064	299	27.0344
52	SOX10	MAGI2-AS3	Over-Expressed	0	747	67.5407
53	SOX10	MEF2C	Over-Expressed	0.00399005	362	32.7306
54	SOX10	MEF2C	Over-Expressed	0.00399005	362	32.7306
55	SOX10	MEF2C-AS1	Over-Expressed	0	682	61.6637
56	SOX10	MEF2C-AS2	Over-Expressed	0.00885517	268	24.2315
57	SOX10	MSC	Over-Expressed	0.0109714	248	22.4231
58	SOX10	MSC-AS1	Over-Expressed	0	777	70.2532
59	SOX10	NFIA-AS2	Over-Expressed	0	508	45.9313
60	SOX10	PPP1R26-AS1	Under-Expressed	0.00796078	287	25.9494
61	SOX10	PRR7	Over-Expressed	0	703	63.5624
62	SOX10	PRR7-AS1	Separable Over-Expressed	0.0119705	215	19.4394
63	SOX10	SEMA6A	Over-Expressed	0.0119111	222	20.0723
64	SOX10	SEMA6A-AS1	Over-Expressed	0.0280101	113	10.217
65	SOX10	ST3GAL5	Over-Expressed	0.0101379	263	23.7794
66	SOX10	ST3GAL5-AS1	Over-Expressed	0	574	51.8987
67	SOX10	ST3GAL6	Separable Over-Expressed	0.104317	54	4.88246
68	SOX10	ST3GAL6-AS1	Separable Over-Expressed	0	635	57.4141
69	SOX10	STK32A	Over-Expressed	0	692	62.5678
70	SOX10	STK32A-AS1	Over-Expressed	0	691	62.4774
71	SOX10	TBX2	Separable Over-Expressed	0	1008	91.1392
72	SOX10	TBX2-AS1	Over-Expressed	0	1007	91.0488
73	SOX10	TNFRSF10A	Under-Expressed	0	766	69.2586
74	SOX10	TNFRSF10A-AS1	Supressed Under-Expressed	0	765	69.1682
75	SOX10	TNFRSF14	Separable Over-Expressed	0.190459	38	3.4358
76	SOX10	TNFRSF14-AS1	Separable Over-Expressed	0	487	44.0325
77	SOX10	TTC28-AS1	Under-Expressed	0	1076	97.2875
78	SOX10	WWTR1	Over-Expressed	0.00798022	277	25.0452
79	SOX10	WWTR1-AS1	Over-Expressed	0	643	58.1374
80	SOX10	ZEB1-AS1	Under-Expressed	0	825	74.5931
81	SOX10	ZEB2	Over-Expressed	0.011849	225	20.3436
82	SOX10	ZEB2-AS1	Separable Over-Expressed	0.00398987	367	33.1826
83	ZEB2	ELF3	Under-Expressed	1.1734	44	93.617
84	ZEB2	ELF3-AS1	Under-Expressed	1.60209	32	68.0851
85	ZEB2	LAMA5	Under-Expressed	2.03937	15	31.9149
86	ZEB2	LAMA5-AS1	Under-Expressed	2.0326	16	34.0426
87	ZEB2	ZEB2	Separable Over-Expressed	8.71329	1	2.12766
88	ZEB2	ZEB2-AS1	Separable Over-Expressed	7.32735	2	4.25532
